# Supplementary material for: Genomic surveillance of malaria parasites in an indigenous community in the Peruvian Amazon
Source: Sci Rep. 2024 Jul 15;14:16291. doi: 10.1038/s41598-024-66925-x (PMC11250820; doi:10.1038/s41598-024-66925-x)
Supplement: Supplementary file 1 — Supplementary Information 1. [file 41598_2024_66925_MOESM1_ESM.csv]

RUN_sample_ID	PE_PV_Code	ID	sample_cod_per_study	Accession	Study	type	date_sample	province	district	grp_all	grp	community	final_par	long	lat	gender	age	year	period	month	day	TOTAL_READS	PF_READS	PCT_PF_READS	PF_NOISE_READS	PF_READS_ALIGNED	PCT_PF_READS_ALIGNED	PF_ALIGNED_BASES	PF_HQ_ALIGNED_READS	PF_HQ_ALIGNED_BASES	PF_HQ_ALIGNED_Q20_BASES	PF_HQ_MEDIAN_MISMATCHES	PF_MISMATCH_RATE	PF_HQ_ERROR_RATE	PF_INDEL_RATE	MEAN_READ_LENGTH	READS_ALIGNED_IN_PAIRS	PCT_READS_ALIGNED_IN_PAIRS	PF_READS_IMPROPER_PAIRS	PCT_PF_READS_IMPROPER_PAIRS	BAD_CYCLES	STRAND_BALANCE	PCT_CHIMERAS	PCT_ADAPTER	aligned_coverage	HQaligned_coverage	pct.dup.raw	pct.gc.raw	tot.seq.raw
21R_S109	21	21R_S109	101991208	SAMN38982305	VLIR-F	sample	20/12/2014	Ramon Castilla	Yavari	Yavari 2018	Yavari_2018	Islandia	120.49	-70.04167556	-4.353648296	M	27	2018	2016-2018	12	21	173210	173210	1	0	124898	0.721078	24065381	122410	24065381	22750853	1	0.00858	0.008429	0.000375	175.875573	123592	0.989543	13144	0.105238	0	0.500921	0.011413	0.000271	402.3302015	402.3302015	69.075	47	121234
22_S85	22	22_S85	101991209	SAMN38982306	VLIR-F	sample	20/12/2014	Ramon Castilla	Yavari	Yavari 2018	Yavari_2018	Islandia	63.39	-70.04167556	-4.353648296	F	31	2018	2016-2018	12	21	84000	84000	1	0	53586	0.637929	7865160	28141	7865160	6820217	0	0.00667	0.006138	0.000375	140.218012	42772	0.798194	26916	0.502295	0	0.551394	0.317688	0.004821	131.4914319	131.4914319	82.61	38	119099
87_S29	23	87_S29	101991210	SAMN38982307	VLIR-F	sample	20/12/2014	Ramon Castilla	Yavari	Yavari 2018	Yavari_2018	Islandia	34799	-70.04167556	-4.353648296	F	42	2018	2016-2018	12	21	873618	873618	1	0	870083	0.995954	201146694	869504	201146694	193431015	1	0.006472	0.00647	0.000333	231.773235	869684	0.999541	81623	0.093811	0	0.500288	0.029294	5.00E-06	3362.813575	3362.813575	89.95	45.5	453924
88_S21	24	88_S21	101991211	SAMN38982308	VLIR-F	sample	20/12/2014	Ramon Castilla	Yavari	Yavari 2018	Yavari_2018	Islandia	12135.01	-70.04167556	-4.353648296	M	57	2018	2016-2018	12	21	75912	75912	1	0	75017	0.98821	18021581	74929	18021581	17384506	1	0.005705	0.005703	0.000347	239.91643	74930	0.99884	6239	0.083168	0	0.5001	0.028679	4.00E-05	301.2886567	301.2886567	86.03	42.5	39697
89_S46	25	89_S46	101991212	SAMN38982309	VLIR-F	sample	20/12/2014	Ramon Castilla	Yavari	Yavari 2018	Yavari_2018	Islandia	13362.48	-70.04167556	-4.353648296	M	18	2018	2016-2018	12	21	145610	145610	1	0	145068	0.996278	34207238	145014	34207238	32947483	1	0.006019	0.006017	0.000337	236.679885	144998	0.999517	15922	0.109755	0	0.500331	0.045656	0	571.8839422	571.8839422	87.24	44.5	75792
81_S95	26	81_S95	101991213	SAMN38982310	VLIR-F	sample	20/12/2014	Ramon Castilla	Yavari	Yavari 2018	Yavari_2018	Islandia	27792.26	-70.04167556	-4.353648296	F	3	2018	2016-2018	12	21	195880	195880	1	0	194702	0.993986	45580833	194577	45580833	43876721	1	0.006068	0.006063	0.000342	234.996217	194560	0.999271	22854	0.117379	0	0.500565	0.056408	0	762.0301429	762.0301429	87.58	44	102198
32R_S127	32	32R_S127	101991219	SAMN38982312	VLIR-F	sample	20/12/2014	Ramon Castilla	Yavari	Yavari 2018	Yavari_2018	Islandia	45.09	-70.04167556	-4.353648296	M	33	2018	2016-2018	12	21	31812	31812	1	0	18936	0.595247	3570015	18305	3570015	3366395	1	0.008559	0.008405	0.000409	169.462907	18688	0.986903	2468	0.130334	0	0.499789	0.023279	0.000346	59.68427652	59.68427652	74.765	50	32645
33R_S133	33	33R_S133	101991220	SAMN38982313	VLIR-F	sample	20/12/2014	Ramon Castilla	Yavari	Yavari 2018	Yavari_2018	Islandia	60.21	-70.04167556	-4.353648296	F	29	2018	2016-2018	12	21	34210	34210	1	0	23765	0.69468	4462111	23416	4462111	4206193	1	0.009151	0.008963	0.00035	174.369015	23574	0.991963	2643	0.111214	0	0.500484	0.00791	5.80E-05	74.5985288	74.5985288	62.605	48	23346
40R_S139	40	40R_S139	101991227	SAMN38982319	VLIR-F	sample	20/12/2014	Ramon Castilla	Yavari	Yavari 2018	Yavari_2018	Islandia	100.01	-70.04167556	-4.353648296	F	43	2018	2016-2018	12	21	61390	61390	1	0	35846	0.583906	6788364	34463	6788364	6397729	1	0.008839	0.008665	0.000356	167.702378	35266	0.98382	5108	0.142498	0	0.500976	0.026842	0.000212	113.4893254	113.4893254	65.965	47	50826
8_S69	8	8_S69	101991195	SAMN38982301	VLIR-F	sample	19/12/2014	Ramon Castilla	Yavari	Yavari 2018	Yavari_2018	Islandia	21.13	-70.04167556	-4.353648296	M	15	2018	2016-2018	12	20	118162	118162	1	0	113541	0.960893	24224702	107642	24224702	22561626	2	0.010669	0.010676	0.000324	211.640781	113178	0.996803	14959	0.13175	0	0.498023	0.052292	5.10E-05	404.9937641	404.9937641	92.325	37	31124
PE-PV-010_S38	10	PE-PV-010_S38	101991197	SAMN38982302	VLIR-F	sample	19/12/2014	Ramon Castilla	Yavari	Yavari 2018	Yavari_2018	Islandia	41.22	-70.04167556	-4.353648296	F	41	2018	2016-2018	12	20	71480	71480	1	0	50797	0.710646	5255862	17662	5255862	3944324	0	0.006478	0.005995	0.00039	115.633786	47170	0.928598	34589	0.680926	0	0.474241	0.622924	0.002966	87.86862827	87.86862827	96.145	37	340413
PE-PV-011_S9	11	PE-PV-011_S9	101991198	SAMN38982303	VLIR-F	sample	20/12/2014	Ramon Castilla	Yavari	Yavari 2018	Yavari_2018	Islandia	154.8	-70.04167556	-4.353648296	M	9	2018	2016-2018	12	21	28592	28592	1	0	18025	0.630421	3705087	14225	3705087	3492580	1	0.005713	0.005522	0.000364	168.423965	16318	0.905298	5105	0.283218	0	0.526325	0.118786	0.002238	61.94243919	61.94243919	94.32	42	102528
PE-PV-017_S43	17	PE-PV-017_S43	101991204	SAMN38982304	VLIR-F	sample	20/12/2014	Ramon Castilla	Yavari	Yavari 2018	Yavari_2018	Islandia	155.8	-70.04167556	-4.353648296	M	63	2018	2016-2018	12	21	91990	91990	1	0	64289	0.698869	15113226	58622	15113226	14584084	1	0.005739	0.005567	0.000419	215.089281	63228	0.983496	12165	0.189224	0	0.492137	0.076629	0.000663	252.666154	252.666154	78.375	46	73583
28_S10	28	28_S10	101991215	SAMN38982311	VLIR-F	sample	20/12/2014	Ramon Castilla	Yavari	Yavari 2018	Yavari_2018	Islandia	1472372.44	-70.04167556	-4.353648296	F	29	2018	2016-2018	12	21	27800	27800	1	0	16449	0.591691	1391420	4972	1391420	896962	0	0.010792	0.012217	0.000341	102.196475	15680	0.953249	12033	0.731534	0	0.471153	0.700507	0.000719	23.26205801	23.26205801	85.875	44.5	65768
34_S22	34	34_S22	101991221	SAMN38982314	VLIR-F	sample	20/12/2014	Ramon Castilla	Yavari	Yavari 2018	Yavari_2018	Islandia	114.46	-70.04167556	-4.353648296	M	30	2018	2016-2018	12	21	24926	24926	1	0	22953	0.920846	3751653	16511	3751653	3292463	1	0.010873	0.011069	0.000373	169.082484	22678	0.988019	8209	0.357644	0	0.490742	0.283021	0.000441	62.72093956	62.72093956	85.315	41.5	203511
PE-PV-035_S15	35	PE-PV-035_S15	101991222	SAMN38982315	VLIR-F	sample	20/12/2014	Ramon Castilla	Yavari	Yavari 2018	Yavari_2018	Islandia	106.65	-70.04167556	-4.353648296	F	16	2018	2016-2018	12	21	36000	36000	1	0	23678	0.657722	4238333	16146	4238333	3861940	0	0.006478	0.006138	0.000395	165.039389	22778	0.96199	9440	0.398682	0	0.481417	0.299431	0.001333	70.85736019	70.85736019	89.36	41	84677
PE-PV-037_S7	37	PE-PV-037_S7	101991224	SAMN38982316	VLIR-F	sample	20/12/2014	Ramon Castilla	Yavari	Yavari 2018	Yavari_2018	Islandia	167.2	-70.04167556	-4.353648296	M	39	2018	2016-2018	12	21	78710	78710	1	0	46653	0.59272	10871615	43058	10871615	10500603	1	0.005988	0.005812	0.00042	197.576051	45190	0.968641	8819	0.189034	0	0.507234	0.050924	0.000534	181.7539915	181.7539915	87.22	46	117843
PE-PV-038_S13	38	PE-PV-038_S13	101991225	SAMN38982317	VLIR-F	sample	20/12/2014	Ramon Castilla	Yavari	Yavari 2018	Yavari_2018	Islandia	181.77	-70.04167556	-4.353648296	F	52	2018	2016-2018	12	21	167116	167116	1	0	118568	0.709495	26070750	100863	26070750	24888486	1	0.005706	0.005513	0.000436	201.084013	116584	0.983267	29340	0.247453	0	0.491996	0.141476	0.000509	435.8563905	435.8563905	86.485	44	222071
PE-PV-039_S25	39	PE-PV-039_S25	101991226	SAMN38982318	VLIR-F	sample	20/12/2014	Ramon Castilla	Yavari	Yavari 2018	Yavari_2018	Islandia	34.65	-70.04167556	-4.353648296	F	36	2018	2016-2018	12	21	41434	41434	1	0	32769	0.790872	4613891	16583	4613891	3919400	0	0.006366	0.00604	0.000388	154.313704	31604	0.964448	18139	0.553541	0	0.463212	0.48663	0.001883	77.13601939	77.13601939	87.29	40	60126
42_S46	42	42_S46	101991229	SAMN38982320	VLIR-F	sample	20/12/2014	Ramon Castilla	Yavari	Yavari 2018	Yavari_2018	Islandia	22774.05	-70.04167556	-4.353648296	F	39	2018	2016-2018	12	21	34792	34792	1	0	33401	0.96002	6511470	33078	6511470	6153665	1	0.009744	0.009735	0.000324	194.373735	33340	0.998174	323	0.00967	0	0.499566	0.015024	0	108.8601521	108.8601521	77.675	46.5	19673
71_S58	483	71_S58	9010022	SAMN38982516	ICEMR	sample	19/10/2014	Maynas	Mazan	Mazan 2018	Mazan_2018	Gamitanacocha	0.199436039	-73.15230723	-3.438231296	M	51	2018	2016-2018	10	20	41630	41630	1	0	23751	0.570526	5028740	21061	5028740	4752990	1	0.006481	0.006347	0.000473	192.552462	23052	0.97057	4479	0.188582	0	0.498674	0.093298	0.000721	84.07155396	84.07155396	85.77	48	53197
72_S70	484	72_S70	9010192	SAMN38982517	ICEMR	sample	19/10/2014	Maynas	Mazan	Mazan 2018	Mazan_2018	Gamitanacocha	96.58347657	-73.15230723	-3.438231296	F	2	2018	2016-2018	10	20	259560	259560	1	0	250463	0.964952	57626687	249689	57626687	55352632	1	0.00642	0.006401	0.000333	228.928606	250162	0.998798	22153	0.088448	0	0.499922	0.01578	1.20E-05	963.4153139	963.4153139	87.775	45	142489
74_S94	486	74_S94	9011072	SAMN38982518	ICEMR	sample	20/10/2014	Maynas	Mazan	Mazan 2018	Mazan_2018	Gamitanacocha	0	-73.15230723	-3.438231296	M	4	2018	2016-2018	10	21	187728	187728	1	0	28713	0.15295	5040280	22562	5040280	4602194	1	0.011701	0.010769	0.000605	162.6241	25892	0.901752	9423	0.328179	0	0.501027	0.150827	0.000277	84.26448215	84.26448215	79.465	52.5	201340
80_S71	492	80_S71	9050662	SAMN38982523	ICEMR	sample	27/10/2014	Maynas	Mazan	Mazan 2018	Mazan_2018	Lago yuracyacu	0	-73.15230723	-3.438231296	M	34	2018	2016-2018	10	28	76932	76932	1	0	29350	0.381506	5707855	24480	5707855	5320413	1	0.007446	0.007183	0.000465	165.118793	26524	0.903714	6734	0.229438	0	0.523509	0.086071	0.001196	95.42514419	95.42514419	90.305	48.5	161648
76_S23	488	76_S23	9021192	SAMN38982520	ICEMR	sample	17/10/2014	Maynas	Mazan	Mazan 2018	Mazan_2018	Libertad	230.1555047	-73.15230723	-3.438231296	M	1	2018	2016-2018	10	18	226154	226154	1	0	225670	0.99786	53378267	225239	53378267	51393214	1	0.006299	0.006287	0.000345	237.303315	225556	0.999495	23128	0.102486	0	0.500306	0.042552	1.30E-05	892.3893171	892.3893171	88.11	43	118435
75_S11	487	75_S11	9020222	SAMN38982519	ICEMR	sample	17/10/2014	Maynas	Mazan	Mazan 2018	Mazan_2018	Libertad	0.250753048	-73.15230723	-3.438231296	F	42	2018	2016-2018	10	18	49064	49064	1	0	11799	0.240482	2414196	10413	2414196	2274020	1	0.007657	0.00724	0.000413	172.49682	11088	0.939741	2459	0.208407	0	0.500636	0.08212	0.000224	40.36104656	40.36104656	81.655	53	52030
77_S35	489	77_S35	9021492	SAMN38982521	ICEMR	sample	18/10/2014	Maynas	Mazan	Mazan 2018	Mazan_2018	Libertad	0.088818219	-73.15230723	-3.438231296	M	7	2018	2016-2018	10	19	61608	61608	1	0	12328	0.200104	1836032	7818	1836032	1601864	0	0.009215	0.008669	0.000505	157.213024	11184	0.907203	5624	0.456197	0	0.48475	0.322743	0.000519	30.6951768	30.6951768	85.32	50.5	86896
78_S47	490	78_S47	9022802	SAMN38982522	ICEMR	sample	19/10/2014	Maynas	Mazan	Mazan 2018	Mazan_2018	Libertad	5.436036889	-73.15230723	-3.438231296	F	4	2018	2016-2018	10	20	254092	254092	1	0	249039	0.980114	59054323	247943	59054323	56922914	1	0.005809	0.005782	0.000343	236.427967	248716	0.998703	17567	0.070539	0	0.500058	0.013026	3.90E-05	987.2828388	987.2828388	89.07	46	147738
83_S24	495	83_S24	9020791	SAMN38982525	ICEMR	sample	6/07/2014	Maynas	Mazan	Mazan 2018	Mazan_2018	Libertad	0.592149406	-73.15230723	-3.438231296	F	5	2018	2016-2018	7	7	115222	115222	1	0	38505	0.334181	8204058	35028	8204058	7773855	1	0.007218	0.006926	0.000457	179.934743	37080	0.962992	6711	0.174289	0	0.501805	0.069429	0.000174	137.1572014	137.1572014	83.4	51	109636
84_S36	496	84_S36	9020641	SAMN38982526	ICEMR	sample	5/07/2014	Maynas	Mazan	Mazan 2018	Mazan_2018	Libertad	0	-73.15230723	-3.438231296	M	14	2018	2016-2018	7	6	181332	181332	1	0	100471	0.554072	22865811	96354	22865811	21897595	1	0.006317	0.006142	0.000461	201.278715	98522	0.980601	11645	0.115904	0	0.502215	0.028032	0.000188	382.2755329	382.2755329	80.575	48.5	127432
85_S48	497	85_S48	9020651	SAMN38982527	ICEMR	sample	5/07/2014	Maynas	Mazan	Mazan 2018	Mazan_2018	Libertad	344.9188806	-73.15230723	-3.438231296	F	8	2018	2016-2018	7	6	366090	366090	1	0	361806	0.988298	83654824	361182	83654824	80423270	1	0.006098	0.006076	0.000391	231.435174	361496	0.999143	32676	0.090314	0	0.500199	0.029985	8.00E-06	1398.559291	1398.559291	88.025	45	192311
90_S83	493	90_S83	9061292	SAMN38982524	ICEMR	sample	13/10/2014	Maynas	Mazan	Mazan 2018	Mazan_2018	Puerto Alegre	1.596471027	-73.15230723	-3.438231296	M	29	2018	2016-2018	10	14	138274	138274	1	0	60416	0.43693	13431844	56605	13431844	12809844	1	0.00702	0.006887	0.000441	186.320762	59144	0.978946	8402	0.139069	0	0.498146	0.053178	0.000152	224.5564491	224.5564491	85.69	50.5	131531
86_S60	498	86_S60	9061121	SAMN38982528	ICEMR	sample	14/07/2014	Maynas	Mazan	Mazan 2018	Mazan_2018	Puerto Alegre	4.155051609	-73.15230723	-3.438231296	M	20	2018	2016-2018	7	15	68900	68900	1	0	54857	0.796183	12556923	54153	12556923	12048425	1	0.006265	0.006182	0.000445	216.44897	54416	0.991961	4111	0.07494	0	0.501832	0.010635	0.000247	209.9293321	209.9293321	82.245	47.5	45831
22_S75	434	22_S75	10451	SAMN38982468	VLIR-TEAM	sample	23/11/2015	Loreto	Trompeteros	NJ 2019	NJ_ACD_2_2019	Nueva Jerusalen	1.893088867	-76.2086325	-2.819789167	F	32	2019	2019-2020	11	24	137978	137978	1	0	56838	0.411935	10186152	43098	10186152	9313712	1	0.007301	0.007036	0.000432	151.622128	54064	0.951195	17098	0.30082	0	0.489866	0.211831	0.000804	170.294274	170.294274	89.445	47	248193
62_S33	474	62_S33	12412	SAMN38982507	VLIR-TEAM	sample	6/05/2016	Loreto	Trompeteros	NJ 2020	NJ_PCD_2020	Nueva Jerusalen	1631.393391	-76.2086325	-2.819789167	F	27	2020	2019-2020	5	7	369836	369836	1	0	364382	0.985253	86253559	363872	86253559	83132931	1	0.006011	0.00599	0.000358	236.560635	364140	0.999336	31754	0.087145	0	0.500231	0.016761	3.00E-06	1442.0055	1442.0055	88.32	44.5	194883
6_S61	418	6_S61	10178	SAMN38982453	VLIR-TEAM	sample	16/11/2015	Loreto	Trompeteros	NJ 2019	NJ_ACD_1_2019	Nueva Jerusalen	33.21629457	-76.2086325	-2.819789167	M	9	2019	2019-2020	11	17	115970	115970	1	0	101883	0.878529	23599247	99647	23599247	22661811	1	0.006175	0.006138	0.000437	221.487411	100974	0.991078	8751	0.085893	0	0.502037	0.014248	0.000293	394.5372733	394.5372733	85.015	46	78937
7_S73	419	7_S73	10251	SAMN38982454	VLIR-TEAM	sample	16/11/2015	Loreto	Trompeteros	NJ 2019	NJ_ACD_1_2019	Nueva Jerusalen	126.1645135	-76.2086325	-2.819789167	F	13	2019	2019-2020	11	17	181072	181072	1	0	135787	0.749906	30961101	132346	30961101	29684260	1	0.006534	0.00648	0.000398	210.1875	134676	0.991818	12277	0.090414	0	0.498818	0.021996	0.000177	517.6143275	517.6143275	70.035	46	105130
8_S85	420	8_S85	10253	SAMN38982455	VLIR-TEAM	sample	16/11/2015	Loreto	Trompeteros	NJ 2019	NJ_ACD_1_2019	Nueva Jerusalen	39.32947888	-76.2086325	-2.819789167	F	48	2019	2019-2020	11	17	121306	121306	1	0	85452	0.704433	19941734	83842	19941734	19170639	1	0.006189	0.00609	0.000417	210.806588	84670	0.990849	6858	0.080256	0	0.500749	0.013997	9.90E-05	333.3901864	333.3901864	66.405	46	72039
9_S2	421	9_S2	10268	SAMN38982456	VLIR-TEAM	sample	16/11/2015	Loreto	Trompeteros	NJ 2019	NJ_ACD_1_2019	Nueva Jerusalen	21.11769401	-76.2086325	-2.819789167	M	65	2019	2019-2020	11	17	168064	168064	1	0	142282	0.846594	32142765	138726	32142765	30792291	1	0.006539	0.006502	0.000386	213.246055	140692	0.988825	13014	0.091466	0	0.501771	0.015863	0.000428	537.3696397	537.3696397	87.235	46	136875
10_S14	422	10_S14	10280	SAMN38982457	VLIR-TEAM	sample	16/11/2015	Loreto	Trompeteros	NJ 2019	NJ_ACD_1_2019	Nueva Jerusalen	2744.044316	-76.2086325	-2.819789167	M	4	2019	2019-2020	11	17	253188	253188	1	0	252413	0.996939	59693070	252231	59693070	57516698	1	0.006078	0.006073	0.000376	237.155398	252310	0.999592	21875	0.086664	0	0.500192	0.025096	8.00E-06	997.9615481	997.9615481	88.165	45	131384
11_S26	423	11_S26	10299	SAMN38982458	VLIR-TEAM	sample	16/11/2015	Loreto	Trompeteros	NJ 2019	NJ_ACD_1_2019	Nueva Jerusalen	0	-76.2086325	-2.819789167	F	14	2019	2019-2020	11	17	83486	83486	1	0	48582	0.581918	9794533	40411	9794533	9170162	1	0.006424	0.006202	0.000372	171.227811	44154	0.908855	10670	0.219629	0	0.525133	0.080186	0.001773	163.7471036	163.7471036	85.62	44.5	116879
12_S38	424	12_S38	10309	SAMN38982459	VLIR-TEAM	sample	16/11/2015	Loreto	Trompeteros	NJ 2019	NJ_ACD_1_2019	Nueva Jerusalen	2691.9781	-76.2086325	-2.819789167	F	11	2019	2019-2020	11	17	214478	214478	1	0	213841	0.99703	50599752	213677	50599752	48783166	1	0.006085	0.006067	0.000396	237.234565	213744	0.999546	19109	0.089361	0	0.50011	0.028158	0	845.9375073	845.9375073	87.4	45	111275
13_S50	425	13_S50	10320	SAMN38982460	VLIR-TEAM	sample	16/11/2015	Loreto	Trompeteros	NJ 2019	NJ_ACD_1_2019	Nueva Jerusalen	13.03121023	-76.2086325	-2.819789167	F	8	2019	2019-2020	11	17	181382	181382	1	0	148941	0.821145	33650641	143366	33650641	32216374	1	0.006356	0.006296	0.000415	210.491361	146316	0.982376	15349	0.103054	0	0.504589	0.021874	0.000507	562.5786341	562.5786341	85.84	46	144760
17_S15	429	17_S15	10408	SAMN38982464	VLIR-TEAM	sample	23/11/2015	Loreto	Trompeteros	NJ 2019	NJ_ACD_2_2019	Nueva Jerusalen	1473.146622	-76.2086325	-2.819789167	F	13	2019	2019-2020	11	24	248290	248290	1	0	241681	0.973382	56952296	241365	56952296	54823818	1	0.00627	0.006247	4.00E-04	234.471167	241404	0.998854	18497	0.076535	0	0.500511	0.022225	8.00E-06	952.1407005	952.1407005	86.175	45	129641
18_S27	430	18_S27	10435	SAMN38982465	VLIR-TEAM	sample	23/11/2015	Loreto	Trompeteros	NJ 2019	NJ_ACD_2_2019	Nueva Jerusalen	24.53534266	-76.2086325	-2.819789167	F	5	2019	2019-2020	11	24	106542	106542	1	0	87175	0.818222	20204042	85318	20204042	19402943	1	0.00622	0.006148	0.000439	217.042575	86686	0.994391	7681	0.08811	0	0.499145	0.018632	9.40E-05	337.7755078	337.7755078	83.07	46.5	74069
19_S39	431	19_S39	10439	SAMN38982466	VLIR-TEAM	sample	23/11/2015	Loreto	Trompeteros	NJ 2019	NJ_ACD_2_2019	Nueva Jerusalen	684.0116629	-76.2086325	-2.819789167	F	11	2019	2019-2020	11	24	555420	555420	1	0	542442	0.976634	127524136	541757	127524136	122797478	1	0.005978	0.005969	0.00039	233.649588	541940	0.999075	40842	0.075293	0	0.50017	0.014611	1.10E-05	2131.975859	2131.975859	88.565	45.5	293545
20_S51	432	20_S51	10445	SAMN38982467	VLIR-TEAM	sample	23/11/2015	Loreto	Trompeteros	NJ 2019	NJ_ACD_2_2019	Nueva Jerusalen	29.38530241	-76.2086325	-2.819789167	F	79	2019	2019-2020	11	24	166160	166160	1	0	79376	0.477708	17427810	74862	17427810	16605317	1	0.006921	0.006752	0.000416	172.507403	77498	0.97634	9650	0.121573	0	0.499345	0.040279	0.000156	291.3618658	291.3618658	63.88	46.5	108585
23_S87	435	23_S87	10454	SAMN38982469	VLIR-TEAM	sample	23/11/2015	Loreto	Trompeteros	NJ 2019	NJ_ACD_2_2019	Nueva Jerusalen	92.22173941	-76.2086325	-2.819789167	M	5	2019	2019-2020	11	24	223030	223030	1	0	212700	0.953683	49238805	211133	49238805	47353274	1	0.006097	0.006062	0.000408	227.352594	211962	0.99653	13942	0.065548	0	0.500813	0.005748	7.60E-05	823.1849035	823.1849035	86.63	46	132675
24_S4	436	24_S4	10460	SAMN38982470	VLIR-TEAM	sample	23/11/2015	Loreto	Trompeteros	NJ 2019	NJ_ACD_2_2019	Nueva Jerusalen	12.91027789	-76.2086325	-2.819789167	F	8	2019	2019-2020	11	24	76558	76558	1	0	33988	0.443951	7579579	32372	7579579	7247466	1	0.006525	0.00638	0.000397	178.257609	32832	0.965988	4176	0.122867	0	0.50918	0.019217	0.00017	126.7170275	126.7170275	86.045	48.5	94265
26_S28	438	26_S28	10486	SAMN38982471	VLIR-TEAM	sample	23/11/2015	Loreto	Trompeteros	NJ 2019	NJ_ACD_2_2019	Nueva Jerusalen	22.85386981	-76.2086325	-2.819789167	F	27	2019	2019-2020	11	24	46164	46164	1	0	25122	0.54419	5621528	24128	5621528	5374865	1	0.006847	0.006732	0.000423	186.391907	24578	0.978346	2956	0.117666	0	0.504538	0.023133	0.00026	93.98191089	93.98191089	81.84	48	51255
27_S40	439	27_S40	10516	SAMN38982472	VLIR-TEAM	sample	23/11/2015	Loreto	Trompeteros	NJ 2019	NJ_ACD_2_2019	Nueva Jerusalen	457.7646429	-76.2086325	-2.819789167	M	11	2019	2019-2020	11	24	467564	467564	1	0	450862	0.964279	106745605	449628	106745605	102878475	1	0.006199	0.006162	0.000376	234.740744	450382	0.998935	34274	0.076019	0	0.500164	0.008344	6.00E-06	1784.595921	1784.595921	87.265	46	249720
28_S52	440	28_S52	10518	SAMN38982473	VLIR-TEAM	sample	23/11/2015	Loreto	Trompeteros	NJ 2019	NJ_ACD_2_2019	Nueva Jerusalen	1238.5392	-76.2086325	-2.819789167	M	2	2019	2019-2020	11	24	1005322	1005322	1	0	982673	0.977471	232767631	981237	232767631	224416973	1	0.006044	0.006037	0.000399	235.903246	981850	0.999162	81043	0.082472	0	0.500016	0.01507	1.00E-05	3891.459182	3891.459182	90	45	526244
29_S64	441	29_S64	10556	SAMN38982474	VLIR-TEAM	sample	23/11/2015	Loreto	Trompeteros	NJ 2019	NJ_ACD_2_2019	Nueva Jerusalen	889.7263911	-76.2086325	-2.819789167	M	25	2019	2019-2020	11	24	485862	485862	1	0	483763	0.99568	113362176	482248	113362176	109099385	1	0.006367	0.006341	0.000427	234.889629	483486	0.999427	33109	0.068441	0	0.499842	0.00936	2.10E-05	1895.213174	1895.213174	88.565	46	255238
30_S76	442	30_S76	10559	SAMN38982475	VLIR-TEAM	sample	23/11/2015	Loreto	Trompeteros	NJ 2019	NJ_ACD_2_2019	Nueva Jerusalen	9.797886248	-76.2086325	-2.819789167	F	14	2019	2019-2020	11	24	6194	6194	1	0	4787	0.772845	1046456	4450	1046456	996274	1	0.00649	0.006414	0.000392	198.226832	4632	0.967621	647	0.135158	0	0.508252	0.044583	0.000646	17.49487587	17.49487587	73.525	45.5	6649
31_S88	443	31_S88	10564	SAMN38982476	VLIR-TEAM	sample	23/11/2015	Loreto	Trompeteros	NJ 2019	NJ_ACD_2_2019	Nueva Jerusalen	0	-76.2086325	-2.819789167	F	13	2019	2019-2020	11	24	81276	81276	1	0	50387	0.619949	9992894	42097	9992894	9328382	1	0.00681	0.006621	0.000411	178.498757	48884	0.970171	11723	0.232659	0	0.490861	0.146006	0.000972	167.0633453	167.0633453	84.535	45.5	96410
32_S5	444	32_S5	10569	SAMN38982477	VLIR-TEAM	sample	23/11/2015	Loreto	Trompeteros	NJ 2019	NJ_ACD_2_2019	Nueva Jerusalen	174.1650769	-76.2086325	-2.819789167	M	14	2019	2019-2020	11	24	244470	244470	1	0	234955	0.961079	55304348	233864	55304348	53271005	1	0.006119	0.006111	0.000411	232.872312	234614	0.998549	16711	0.071124	0	0.499874	0.008213	3.70E-05	924.5899524	924.5899524	86.975	46	138298
33_S17	445	33_S17	10578	SAMN38982478	VLIR-TEAM	sample	23/11/2015	Loreto	Trompeteros	NJ 2019	NJ_ACD_2_2019	Nueva Jerusalen	1651.555695	-76.2086325	-2.819789167	M	15	2019	2019-2020	11	24	610614	610614	1	0	606118	0.992637	141567972	605327	141567972	136139740	1	0.006202	0.006179	0.000376	233.930508	605802	0.999479	44456	0.073345	0	0.500119	0.013444	1.80E-05	2366.763721	2366.763721	89.9	45.5	319768
34_S41	446	34_S41	10583	SAMN38982479	VLIR-TEAM	sample	23/11/2015	Loreto	Trompeteros	NJ 2019	NJ_ACD_2_2019	Nueva Jerusalen	19.17662481	-76.2086325	-2.819789167	F	17	2019	2019-2020	11	24	42308	42308	1	0	31599	0.74688	7201922	30018	7201922	6894635	1	0.006015	0.005915	0.000404	206.008225	31138	0.985411	3613	0.114339	0	0.499984	0.038459	0.000355	120.4032768	120.4032768	83.575	46	40198
36_S65	448	36_S65	10669	SAMN38982481	VLIR-TEAM	sample	29/11/2015	Loreto	Trompeteros	NJ 2019	NJ_ACD_3_2019	Nueva Jerusalen	24.26743912	-76.2086325	-2.819789167	F	8	2019	2019-2020	11	30	127704	127704	1	0	96139	0.752827	21603126	92887	21603126	20681242	1	0.006323	0.006255	0.000393	202.888469	94310	0.980975	9995	0.103964	0	0.505029	0.017545	0.000274	361.1656942	361.1656942	85.545	46	113669
37_S77	449	37_S77	10670	SAMN38982482	VLIR-TEAM	sample	29/11/2015	Loreto	Trompeteros	NJ 2019	NJ_ACD_3_2019	Nueva Jerusalen	13543.5872	-76.2086325	-2.819789167	F	8	2019	2019-2020	11	30	197026	197026	1	0	196577	0.997721	42885650	196465	42885650	40973576	1	0.007368	0.007364	0.00036	219.276299	196352	0.998855	29105	0.148059	0	0.500913	0.090304	0	716.9714954	716.9714954	84.37	45	105004
38_S89	450	38_S89	10701	SAMN38982483	VLIR-TEAM	sample	30/11/2015	Loreto	Trompeteros	NJ 2019	NJ_ACD_3_2019	Nueva Jerusalen	50.62780986	-76.2086325	-2.819789167	F	40	2019	2019-2020	12	1	405098	405098	1	0	196219	0.484374	45023837	192022	45023837	43226792	1	0.00666	0.00648	0.000403	192.861261	192428	0.98068	19957	0.101708	0	0.503534	0.009721	8.60E-05	752.7181643	752.7181643	61.595	48	242799
39_S6	451	39_S6	10705	SAMN38982484	VLIR-TEAM	sample	30/11/2015	Loreto	Trompeteros	NJ 2019	NJ_ACD_3_2019	Nueva Jerusalen	131.1247941	-76.2086325	-2.819789167	M	30	2019	2019-2020	12	1	238190	238190	1	0	215855	0.90623	50656744	213733	50656744	48754539	1	0.005937	0.005885	0.000414	227.809539	214802	0.995122	16489	0.076389	0	0.501012	0.008656	0.000118	846.8903118	846.8903118	85.595	46	146024
40_S18	452	40_S18	10718	SAMN38982485	VLIR-TEAM	sample	30/11/2015	Loreto	Trompeteros	NJ 2019	NJ_ACD_3_2019	Nueva Jerusalen	6478.289451	-76.2086325	-2.819789167	F	14	2019	2019-2020	12	1	188620	188620	1	0	188307	0.998341	44349329	188204	44349329	42719678	1	0.00609	0.006085	0.000383	236.568073	188228	0.99958	17645	0.093703	0	0.50038	0.041827	0	741.4415949	741.4415949	86.985	45	98305
41_S30	453	41_S30	10721	SAMN38982486	VLIR-TEAM	sample	30/11/2015	Loreto	Trompeteros	NJ 2019	NJ_ACD_3_2019	Nueva Jerusalen	1882.13472	-76.2086325	-2.819789167	F	32	2019	2019-2020	12	1	261298	261298	1	0	255354	0.977252	60265343	255049	60265343	58080021	1	0.006111	0.006103	0.000407	235.081336	255096	0.99899	21564	0.084447	0	0.500313	0.019275	4.00E-06	1007.528931	1007.528931	86.665	45.5	136697
42_S42	454	42_S42	10747	SAMN38982487	VLIR-TEAM	sample	30/11/2015	Loreto	Trompeteros	NJ 2019	NJ_ACD_3_2019	Nueva Jerusalen	14.87392606	-76.2086325	-2.819789167	F	9	2019	2019-2020	12	1	133096	133096	1	0	110905	0.833271	23047867	97853	23047867	21707564	1	0.00654	0.0064	0.000372	198.21087	109012	0.982931	20203	0.182165	0	0.490474	0.108328	0.001127	385.3191842	385.3191842	85.325	44.5	120701
43_S54	455	43_S54	10748	SAMN38982488	VLIR-TEAM	sample	30/11/2015	Loreto	Trompeteros	NJ 2019	NJ_ACD_3_2019	Nueva Jerusalen	135.9936718	-76.2086325	-2.819789167	M	9	2019	2019-2020	12	1	242866	242866	1	0	161852	0.666425	37197058	160456	37197058	35745282	1	0.006577	0.006504	0.000409	206.640674	160452	0.99135	12614	0.077935	0	0.501335	0.006854	4.10E-05	621.8683942	621.8683942	65.81	47	135947
44_S66	456	44_S66	10751	SAMN38982489	VLIR-TEAM	sample	30/11/2015	Loreto	Trompeteros	NJ 2019	NJ_ACD_3_2019	Nueva Jerusalen	6.977338618	-76.2086325	-2.819789167	M	7	2019	2019-2020	12	1	143984	143984	1	0	69872	0.485276	14124092	60216	14124092	13241609	1	0.006654	0.006401	0.000404	177.118485	67582	0.967226	14508	0.207637	0	0.494862	0.116649	0.000514	236.1295996	236.1295996	83.375	48.5	151794
45_S78	457	45_S78	10792	SAMN38982490	VLIR-TEAM	sample	30/11/2015	Loreto	Trompeteros	NJ 2019	NJ_ACD_3_2019	Nueva Jerusalen	82.40432277	-76.2086325	-2.819789167	M	15	2019	2019-2020	12	1	238850	238850	1	0	121733	0.509663	27627526	118916	27627526	26498260	1	0.006666	0.006535	0.000386	193.151271	119148	0.978765	12853	0.105584	0	0.504226	0.009658	0.000105	461.8829056	461.8829056	60.8	48	146998
46_S90	458	46_S90	10803	SAMN38982491	VLIR-TEAM	sample	30/11/2015	Loreto	Trompeteros	NJ 2019	NJ_ACD_3_2019	Nueva Jerusalen	2800.282566	-76.2086325	-2.819789167	M	5	2019	2019-2020	12	1	268300	268300	1	0	264844	0.987119	62868510	264526	62868510	60611822	1	0.006044	0.006021	0.000393	237.593194	264660	0.999305	24548	0.092689	0	0.500302	0.027591	1.50E-05	1051.049235	1051.049235	87.365	45	139251
47_S7	459	47_S7	10822	SAMN38982492	VLIR-TEAM	sample	30/11/2015	Loreto	Trompeteros	NJ 2019	NJ_ACD_3_2019	Nueva Jerusalen	1234.133676	-76.2086325	-2.819789167	M	3	2019	2019-2020	12	1	504870	504870	1	0	501270	0.992869	118392974	500551	118392974	114051824	1	0.006204	0.006181	0.000387	236.660936	501066	0.999593	39502	0.078804	0	0.500014	0.013486	1.40E-05	1979.319134	1979.319134	89.22	45	261631
48_S19	460	48_S19	10824	SAMN38982493	VLIR-TEAM	sample	30/11/2015	Loreto	Trompeteros	NJ 2019	NJ_ACD_3_2019	Nueva Jerusalen	24609.14556	-76.2086325	-2.819789167	M	16	2019	2019-2020	12	1	85178	85178	1	0	84435	0.991277	19310721	84385	19310721	18568332	1	0.006101	0.006097	0.000315	230.022294	84300	0.998401	16475	0.195121	0	0.500373	0.104093	0	322.8407757	322.8407757	84.19	43.5	44980
49_S31	461	49_S31	10827	SAMN38982494	VLIR-TEAM	sample	30/11/2015	Loreto	Trompeteros	NJ 2019	NJ_ACD_3_2019	Nueva Jerusalen	2.062549235	-76.2086325	-2.819789167	M	11	2019	2019-2020	12	1	195246	195246	1	0	40726	0.208588	3958908	28940	3958908	3447986	0	0.012798	0.012525	0.000615	160.307822	38094	0.935373	8624	0.211757	0	0.494033	0.162386	0.000277	66.18587311	66.18587311	74.62	52.5	203036
50_S43	462	50_S43	10837	SAMN38982495	VLIR-TEAM	sample	30/11/2015	Loreto	Trompeteros	NJ 2019	NJ_ACD_3_2019	Nueva Jerusalen	5233.18127	-76.2086325	-2.819789167	F	0	2019	2019-2020	12	1	203348	203348	1	0	200990	0.988404	45231688	200831	45231688	43356325	1	0.006737	0.006731	0.000349	225.099804	200816	0.999134	22140	0.110155	0	0.500572	0.048462	0	756.1930619	756.1930619	85.3	44.5	106218
51_S67	463	51_S67	12087	SAMN38982496	VLIR-TEAM	sample	5/04/2016	Loreto	Trompeteros	NJ 2020	NJ_PCD_2020	Nueva Jerusalen	145.5180475	-76.2086325	-2.819789167	M	16	2020	2019-2020	4	6	282916	282916	1	0	220071	0.777867	51657157	217884	51657157	49722984	1	0.00605	0.006002	0.000384	218.403735	218790	0.994179	18243	0.082896	0	0.501166	0.007481	7.40E-05	863.6154309	863.6154309	80.48	47.5	158130
52_S79	464	52_S79	12093	SAMN38982497	VLIR-TEAM	sample	5/04/2016	Loreto	Trompeteros	NJ 2020	NJ_PCD_2020	Nueva Jerusalen	3.590136531	-76.2086325	-2.819789167	F	9	2020	2019-2020	4	6	44136	44136	1	0	19724	0.446891	2416803	9637	2416803	1964820	0	0.007863	0.007366	0.000407	139.95677	17986	0.911884	10952	0.555263	0	0.469023	0.47951	0.002538	40.40463095	40.40463095	69.295	44	55287
53_S91	465	53_S91	12105	SAMN38982498	VLIR-TEAM	sample	5/04/2016	Loreto	Trompeteros	NJ 2020	NJ_PCD_2020	Nueva Jerusalen	413.3557948	-76.2086325	-2.819789167	F	10	2020	2019-2020	4	6	249694	249694	1	0	241497	0.967172	57310302	240681	57310302	55235542	1	0.006113	0.006089	0.000385	235.600471	241194	0.998745	16967	0.070258	0	0.500275	0.009507	2.80E-05	958.1259216	958.1259216	86.16	45	135310
54_S8	466	54_S8	12114	SAMN38982499	VLIR-TEAM	sample	5/04/2016	Loreto	Trompeteros	NJ 2020	NJ_PCD_2020	Nueva Jerusalen	1124.303212	-76.2086325	-2.819789167	M	6	2020	2019-2020	4	6	485212	485212	1	0	482092	0.99357	111672329	481705	111672329	107417239	1	0.006392	0.006389	0.000388	232.292765	481816	0.999427	38754	0.080387	0	0.500166	0.017103	8.00E-06	1866.961949	1866.961949	88.875	45	254014
55_S20	467	55_S20	12188	SAMN38982500	VLIR-TEAM	sample	12/04/2016	Loreto	Trompeteros	NJ 2020	NJ_PCD_2020	Nueva Jerusalen	6450.597137	-76.2086325	-2.819789167	M	8	2020	2019-2020	4	13	223096	223096	1	0	220820	0.989798	52310925	220670	52310925	50409634	1	0.006037	0.006028	0.000335	236.85573	220696	0.999438	19806	0.089693	0	0.500408	0.034345	0	874.5452646	874.5452646	86.87	44.5	115593
56_S32	468	56_S32	12216	SAMN38982501	VLIR-TEAM	sample	15/04/2016	Loreto	Trompeteros	NJ 2020	NJ_PCD_2020	Nueva Jerusalen	440.4385094	-76.2086325	-2.819789167	M	24	2020	2019-2020	4	16	273434	273434	1	0	265770	0.971971	62802875	265297	62802875	60528880	1	0.00591	0.005899	0.000368	234.741565	265464	0.998849	18042	0.067886	0	0.500192	0.012764	7.00E-06	1049.951935	1049.951935	86.48	45	146017
57_S44	469	57_S44	12240	SAMN38982502	VLIR-TEAM	sample	17/04/2016	Loreto	Trompeteros	NJ 2020	NJ_PCD_2020	Nueva Jerusalen	91.98653129	-76.2086325	-2.819789167	M	29	2020	2019-2020	4	18	382432	382432	1	0	280836	0.734342	65244948	275804	65244948	62706448	1	0.006165	0.006097	0.000437	209.217513	278732	0.992508	23084	0.082197	0	0.499811	0.014992	6.80E-05	1090.779035	1090.779035	73.29	46	221757
58_S56	470	58_S56	12269	SAMN38982503	VLIR-TEAM	sample	20/04/2016	Loreto	Trompeteros	NJ 2020	NJ_PCD_2020	Nueva Jerusalen	134.6739623	-76.2086325	-2.819789167	M	6	2020	2019-2020	4	21	243522	243522	1	0	237099	0.973625	55684718	236471	55684718	53588424	1	0.006131	0.006102	0.000405	233.484236	236798	0.99873	15525	0.065479	0	0.500327	0.006417	4.10E-05	930.9490596	930.9490596	87.405	46	131770
59_S68	471	59_S68	12314	SAMN38982504	VLIR-TEAM	sample	25/04/2016	Loreto	Trompeteros	NJ 2020	NJ_PCD_2020	Nueva Jerusalen	801.9459373	-76.2086325	-2.819789167	F	16	2020	2019-2020	4	26	286388	286388	1	0	269306	0.940354	63886841	268670	63886841	61583584	1	0.006184	0.006169	0.000448	233.571208	268876	0.998403	19226	0.071391	0	0.500022	0.010421	1.70E-05	1068.073911	1068.073911	84.27	46	151031
60_S92	472	60_S92	12341	SAMN38982505	VLIR-TEAM	sample	28/04/2016	Loreto	Trompeteros	NJ 2020	NJ_PCD_2020	Nueva Jerusalen	478.9734276	-76.2086325	-2.819789167	F	4	2020	2019-2020	4	29	442486	442486	1	0	417678	0.943935	97844350	416657	97844350	94178865	1	0.006179	0.006171	0.000363	230.779564	417142	0.998717	30188	0.072276	0	0.499959	0.010752	1.60E-05	1635.78283	1635.78283	84.96	46	231879
61_S9	473	61_S9	12365	SAMN38982506	VLIR-TEAM	sample	30/04/2016	Loreto	Trompeteros	NJ 2020	NJ_PCD_2020	Nueva Jerusalen	509.6875077	-76.2086325	-2.819789167	F	17	2020	2019-2020	5	1	338568	338568	1	0	318910	0.941938	75165080	317836	75165080	72445313	1	0.006121	0.00611	0.000413	232.767134	318494	0.998696	27038	0.084783	0	0.499991	0.013689	1.50E-05	1256.62593	1256.62593	87.635	46	182337
63_S45	475	63_S45	12424	SAMN38982508	VLIR-TEAM	sample	6/05/2016	Loreto	Trompeteros	NJ 2020	NJ_PCD_2020	Nueva Jerusalen	514.5829765	-76.2086325	-2.819789167	M	31	2020	2019-2020	5	7	331306	331306	1	0	325449	0.982321	76433009	325136	76433009	73641131	1	0.006249	0.006244	0.000422	234.348424	325242	0.999364	25509	0.078381	0	0.499983	0.008975	1.80E-05	1277.823439	1277.823439	88.84	46	173482
64_S57	476	64_S57	12439	SAMN38982509	VLIR-TEAM	sample	6/05/2016	Loreto	Trompeteros	NJ 2020	NJ_PCD_2020	Nueva Jerusalen	39.84778682	-76.2086325	-2.819789167	M	22	2020	2019-2020	5	7	274228	274228	1	0	247352	0.901994	56647560	241011	56647560	54319215	1	0.006258	0.006214	0.000432	221.229251	246298	0.995739	22844	0.092354	0	0.498435	0.024529	0.000179	947.0460587	947.0460587	88.375	46	193622
65_S69	477	65_S69	12459	SAMN38982510	VLIR-TEAM	sample	7/05/2016	Loreto	Trompeteros	NJ 2020	NJ_PCD_2020	Nueva Jerusalen	929.5472833	-76.2086325	-2.819789167	F	9	2020	2019-2020	5	8	287522	287522	1	0	284587	0.989792	67448924	284227	67448924	65036202	1	0.005933	0.005911	0.000391	237.19842	284398	0.999336	25449	0.089424	0	0.500005	0.018037	7.00E-06	1127.625579	1127.625579	88.15	45	152257
66_S81	478	66_S81	12483	SAMN38982511	VLIR-TEAM	sample	10/05/2016	Loreto	Trompeteros	NJ 2020	NJ_PCD_2020	Nueva Jerusalen	177.0316508	-76.2086325	-2.819789167	F	19	2020	2019-2020	5	11	424972	424972	1	0	408859	0.962085	95740155	407342	95740155	92182286	1	0.005894	0.005887	0.000347	231.671515	408398	0.998872	30083	0.073578	0	0.499891	0.008679	3.50E-05	1600.604447	1600.604447	89.16	46	244513
67_S93	479	67_S93	12529	SAMN38982512	VLIR-TEAM	sample	11/05/2016	Loreto	Trompeteros	NJ 2020	NJ_PCD_2020	Nueva Jerusalen	6.937777351	-76.2086325	-2.819789167	M	6	2020	2019-2020	5	12	141148	141148	1	0	76609	0.542757	16981095	72171	16981095	16204488	1	0.006687	0.006533	0.000404	189.468607	74012	0.966101	9811	0.128066	0	0.508569	0.028729	0.000461	283.8935886	283.8935886	85.09	48	148655
68_S10	480	68_S10	12571	SAMN38982513	VLIR-TEAM	sample	13/05/2016	Loreto	Trompeteros	NJ 2020	NJ_PCD_2020	Nueva Jerusalen	118.1595657	-76.2086325	-2.819789167	M	12	2020	2019-2020	5	14	317878	317878	1	0	293178	0.922297	68639676	290963	68639676	66074971	1	0.0061	0.006059	0.000407	227.575529	291826	0.995388	21472	0.073239	0	0.501167	0.00657	0.00011	1147.532826	1147.532826	85.92	45.5	193937
69_S22	481	69_S22	12647	SAMN38982514	VLIR-TEAM	sample	21/05/2016	Loreto	Trompeteros	NJ 2020	NJ_PCD_2020	Nueva Jerusalen	943.0685235	-76.2086325	-2.819789167	F	7	2020	2019-2020	5	22	345782	345782	1	0	342103	0.98936	80745124	341717	80745124	77874309	1	0.006185	0.006176	0.000395	236.340998	341900	0.999407	31171	0.091116	0	0.500139	0.019049	3.00E-06	1349.914302	1349.914302	88.575	44.5	183001
70_S34	482	70_S34	12670	SAMN38982515	VLIR-TEAM	sample	24/05/2016	Loreto	Trompeteros	NJ 2020	NJ_PCD_2020	Nueva Jerusalen	572.4256021	-76.2086325	-2.819789167	M	9	2020	2019-2020	5	25	469340	469340	1	0	466511	0.993972	107777742	465971	107777742	103512705	1	0.006571	0.006546	0.000401	231.490983	466262	0.999466	34673	0.074324	0	0.500106	0.011565	1.50E-05	1801.851409	1801.851409	89.385	44	245024
1_S1	413	1_S1	10133	SAMN38982448	VLIR-TEAM	sample	15/11/2015	Loreto	Trompeteros	NJ 2019	NJ_ACD_1_2019	Nueva Nazareth	10609.20038	-76.2086325	-2.819789167	M	2	2019	2019-2020	11	16	285474	285474	1	0	279040	0.977462	65956130	278667	65956130	63548611	1	0.005897	0.005891	0.000381	235.49849	278696	0.998767	27932	0.1001	0	0.500269	0.039141	7.00E-06	1102.668729	1102.668729	86.44	45	148536
2_S13	414	2_S13	10137	SAMN38982449	VLIR-TEAM	sample	15/11/2015	Loreto	Trompeteros	NJ 2019	NJ_ACD_1_2019	Nueva Nazareth	5836.242872	-76.2086325	-2.819789167	M	1	2019	2019-2020	11	16	98030	98030	1	0	97466	0.994247	22469227	97410	22469227	21613496	1	0.006457	0.006453	0.000371	231.177905	97382	0.999138	12410	0.127326	0	0.500369	0.05663	1.00E-05	375.6453565	375.6453565	84.465	45	51561
3_S25	415	3_S25	10139	SAMN38982450	VLIR-TEAM	sample	15/11/2015	Loreto	Trompeteros	NJ 2019	NJ_ACD_1_2019	Nueva Nazareth	810.1126075	-76.2086325	-2.819789167	M	12	2019	2019-2020	11	16	268394	268394	1	0	265864	0.990574	63225736	265335	63225736	60974055	1	0.005992	0.005981	0.000398	237.837716	265710	0.999421	19096	0.071826	0	0.500064	0.010523	1.50E-05	1057.021416	1057.021416	87.525	45.5	140190
4_S37	416	4_S37	10148	SAMN38982451	VLIR-TEAM	sample	15/11/2015	Loreto	Trompeteros	NJ 2019	NJ_ACD_1_2019	Nueva Nazareth	19.29955447	-76.2086325	-2.819789167	F	24	2019	2019-2020	11	16	116364	116364	1	0	92926	0.79858	20700326	87015	20700326	19744660	1	0.006341	0.006253	0.000394	205.829002	90068	0.969244	10614	0.11422	0	0.507393	0.031775	0.000877	346.0724902	346.0724902	83.99	44.5	100956
5_S49	417	5_S49	10155	SAMN38982452	VLIR-TEAM	sample	15/11/2015	Loreto	Trompeteros	NJ 2019	NJ_ACD_1_2019	Nueva Nazareth	3.515657746	-76.2086325	-2.819789167	M	6	2019	2019-2020	11	16	155206	155206	1	0	55274	0.356133	4870563	46140	4870563	4430077	0	0.008946	0.008737	0.000434	135.969892	53230	0.963021	6442	0.116547	0	0.498535	0.084688	0.000206	81.42711694	81.42711694	59.7	48.5	127215
14_S62	426	14_S62	10381	SAMN38982461	VLIR-TEAM	sample	22/11/2015	Loreto	Trompeteros	NJ 2019	NJ_ACD_2_2019	Nueva Nazareth	17.05001496	-76.2086325	-2.819789167	F	37	2019	2019-2020	11	23	119874	119874	1	0	78594	0.655638	18018305	76508	18018305	17292677	1	0.00623	0.006157	0.000421	201.478269	77738	0.989109	7604	0.09675	0	0.499198	0.020298	0.000108	301.2338878	301.2338878	71.115	46.5	78687
15_S74	427	15_S74	10383	SAMN38982462	VLIR-TEAM	sample	22/11/2015	Loreto	Trompeteros	NJ 2019	NJ_ACD_2_2019	Nueva Nazareth	0	-76.2086325	-2.819789167	M	47	2019	2019-2020	11	23	91202	91202	1	0	49725	0.545218	10038022	41809	10038022	9400024	1	0.006569	0.006353	0.000385	169.117125	47736	0.96	11173	0.224696	0	0.499005	0.129402	0.00068	167.8178049	167.8178049	88.605	45.5	156429
16_S86	428	16_S86	10391	SAMN38982463	VLIR-TEAM	sample	22/11/2015	Loreto	Trompeteros	NJ 2019	NJ_ACD_2_2019	Nueva Nazareth	12.57692918	-76.2086325	-2.819789167	M	9	2019	2019-2020	11	23	127552	127552	1	0	98170	0.769647	20922523	90702	20922523	19828766	1	0.006793	0.006691	0.000414	199.148096	96844	0.986493	14128	0.143914	0	0.494601	0.068232	0.000486	349.7872273	349.7872273	82.48	45.5	101499
35_S53	447	35_S53	10653	SAMN38982480	VLIR-TEAM	sample	28/11/2015	Loreto	Trompeteros	NJ 2019	NJ_ACD_3_2019	Nueva Nazareth	31.0571012	-76.2086325	-2.819789167	M	9	2019	2019-2020	11	29	79900	79900	1	0	50976	0.637997	11549118	48714	11549118	11047410	1	0.006024	0.005943	0.000387	198.090751	50274	0.986229	5660	0.111033	0	0.498136	0.035778	0.000213	193.0806319	193.0806319	78.05	47.5	63999
[truncated: 160 more columns]
