# Supplementary material for: Genomic surveillance of malaria parasites in an indigenous community in the Peruvian Amazon
Source: Sci Rep. 2024 Jul 15;14:16291. doi: 10.1038/s41598-024-66925-x (PMC11250820; doi:10.1038/s41598-024-66925-x)
Supplement: Supplementary file 2 — Supplementary Information 2. [file 41598_2024_66925_MOESM2_ESM.csv]

Sample	id	Accession	type	year	province	district	community	par	grp_all	fws	MOI	grp_NJ2	TOTAL_READS	PF_READS	PF_READS_ALIGNED	PCT_PF_READS_ALIGNED	PF_ALIGNED_BASES	PF_HQ_ALIGNED_READS	PF_HQ_ALIGNED_BASES	PF_HQ_ALIGNED_Q20_BASES	PF_HQ_MEDIAN_MISMATCHES	PF_MISMATCH_RATE	PF_HQ_ERROR_RATE	PF_INDEL_RATE	MEAN_READ_LENGTH	READS_ALIGNED_IN_PAIRS	PCT_READS_ALIGNED_IN_PAIRS	PF_READS_IMPROPER_PAIRS	PCT_PF_READS_IMPROPER_PAIRS	STRAND_BALANCE	PCT_CHIMERAS	PCT_ADAPTER	pct.dup.raw	pct.gc.raw	tot.seq.raw	seq.length.raw	pct.dup.trim	pct.gc.trim	tot.seq.trim	seq.length.trim	prop_trim	aligned_coverage	HQaligned_coverage	myMiss.pf	myMiss.biall.pf	cov_threshold	miss_threshold	miss_biall_threshold	incl_crit
PF_1	1_S1	SAMN39892833	sample	2019	Loreto	Trompeteros	Nueva Jerusalen	26662.84201	NJ 2019	0.9682077	1	Nov 2019	1264970	1264970	1260131	0.996175	243937894	1220760	235548365	226115854	0	0.005272	0.00532	0.000545	199.345803	1255650	0.996444	138359	0.109797	0.4995	0.126616	0	93.03	25	479745	35-251	94.13	25	477835	36-251	0.003981282	4246.459988	4100.415441	0.285470814	0.199376947	1	1	1	1
PF_2	2_S13	SAMN39892834	sample	2019	Loreto	Trompeteros	Nueva Jerusalen	12.74573362	NJ 2019	NA	NA	Nov 2019	326250	326250	302641	0.927635	28187972	54128	5334226	4892199	0	0.04813	0.048069	0.003041	103.204938	301524	0.996309	1325	0.004378	0.500157	0.001289	0	87.67	54.5	65673	35-251	89.29	55	51935	36-251	0.209187946	490.6949604	92.85796849	0.875159778	0.829698858	1	0	0	0
PF_3	3_S25	SAMN39892835	sample	2019	Loreto	Trompeteros	Nueva Jerusalen	81.4572326	NJ 2019	NA	NA	Nov 2019	97200	97200	75745	0.77927	13964959	63903	11669729	11222757	0	0.005465	0.005633	0.000282	170.227438	75216	0.993016	761	0.010047	0.499848	0.005447	2.10E-05	74.545	30.5	22125	35-251	77.37	28	18536	36-251	0.162214689	243.1013839	203.1461224	0.642096293	0.527518172	1	0	0	0
PF_4	4_S37	SAMN39892836	sample	2019	Loreto	Trompeteros	Nueva Jerusalen	8210.927411	NJ 2019	0.974484735	1	Nov 2019	838808	838808	835962	0.996607	154946958	755227	142467014	136769215	0	0.007288	0.006184	0.000691	189.597609	833530	0.997091	42516	0.050859	0.500045	0.062951	0	90.79	26.5	306933	35-251	91.73	26	305075	36-251	0.006053438	2697.30974	2480.059431	0.180656157	0.146417445	1	1	1	1
PF_5	5_S49	SAMN39892837	sample	2019	Loreto	Trompeteros	Nueva Jerusalen	480.7268928	NJ 2019	0.971327948	1	Nov 2019	833482	833482	828121	0.993568	106461209	446966	71484273	68198840	0	0.016351	0.010815	0.001116	133.46345	824872	0.996077	11645	0.014062	0.500561	0.020664	0	87.14	38.5	265827	35-251	88.64	37	258055	36-251	0.02923706	1853.271982	1244.395039	0.3544951	0.241952233	1	0	1	0
PF_6	6_S61	SAMN39892838	sample	2019	Loreto	Trompeteros	Nueva Jerusalen	770.2970108	NJ 2019	0.997939237	1	Nov 2019	834976	834976	823385	0.986118	89734998	351160	49678314	47234029	0	0.020442	0.013946	0.001443	115.176133	820738	0.996785	12853	0.01561	0.500551	0.021865	1.00E-06	85.58	44.5	214718	35-251	86.56	43	204503	36-251	0.047574027	1562.102846	864.7978762	0.265019173	0.20145379	1	1	1	1
PF_7	7_S73	SAMN39892839	sample	2019	Loreto	Trompeteros	Nueva Jerusalen	51.62795085	NJ 2019	0.96997324	1	Nov 2019	217164	217164	197011	0.907199	28785998	117003	19896976	18950658	0	0.01474	0.008545	0.000805	147.550179	195760	0.99365	1739	0.008827	0.500297	0.005032	5.00E-06	84.785	34.5	78637	35-251	83.1	33	53742	36-251	0.316581253	501.1053704	346.3656715	0.336599915	0.261682243	1	1	1	1
PF_8	8_S85	SAMN39892840	sample	2019	Loreto	Trompeteros	Nueva Jerusalen	6892.811446	NJ 2019	0.965310366	1	Nov 2019	900640	900640	895399	0.994181	147469551	803440	135061204	129378617	0	0.008845	0.007702	0.000649	168.87874	891268	0.995386	55963	0.062501	0.499609	0.07201	0	88.25	26	137078	35-251	90.24	26	136076	36-251	0.007309707	2567.143372	2351.13942	0.222411589	0.17549325	1	1	1	1
PF_9	9_S2	SAMN39892841	sample	2019	Loreto	Trompeteros	Nueva Jerusalen	731.7288486	NJ 2019	0.513055327	2	Nov 2019	1002166	1002166	997860	0.995703	155790481	705277	124671168	119092708	0	0.012666	0.008498	0.001061	160.730689	995292	0.997426	25018	0.025072	0.500651	0.034245	1.00E-06	87.79	32.5	273799	35-251	88.89	31	271376	36-251	0.008849558	2711.993751	2170.270137	0.160204516	0.112149533	1	1	1	1
PF_10	10_S26	SAMN39892842	sample	2019	Loreto	Trompeteros	Nueva Jerusalen	4303.740758	NJ 2019	0.981690454	1	Dec 2019	442160	442160	435373	0.98465	44353885	173860	23677707	22526328	0	0.019042	0.012853	0.001167	107.180982	433680	0.996111	5405	0.012415	0.500447	0.014242	0	83.88	44	101015	35-251	85.84	43	93382	36-251	0.075563035	772.1104535	412.1804683	0.400085215	0.304257529	1	0	1	0
PF_11	11_S38	SAMN39892843	sample	2019	Loreto	Trompeteros	Nueva Jerusalen	19.9621022	NJ 2019	0.97922737	1	Dec 2019	160930	160930	132227	0.821643	14648233	61819	8816814	8390413	0	0.024974	0.01256	0.001362	115.01395	131334	0.993246	1201	0.009083	0.500299	0.005491	4.30E-05	83.88	40	68050	35-251	76.88	38	35424	36-251	0.479441587	254.9957873	153.4827052	0.380911802	0.281412253	1	0	1	0
PF_12	12_S50	SAMN39892844	sample	2019	Loreto	Trompeteros	Nueva Jerusalen	528.3782366	NJ 2019	0.900116369	2	Dec 2019	753092	753092	747357	0.992385	85336577	347677	50932795	48367455	0	0.019437	0.013223	0.001461	120.102738	744724	0.996477	11947	0.015986	0.500559	0.022607	0	86.7	43.5	231236	35-251	88.48	42	221420	36-251	0.042450138	1485.535329	886.6358256	0.253515126	0.194184839	1	1	1	1
PF_13	13_S62	SAMN39892845	sample	2019	Loreto	Trompeteros	Nueva Jerusalen	148.8831586	NJ 2019	0.971419532	1	Dec 2019	232582	232582	226048	0.971907	40867210	184828	33986640	32543672	0	0.006956	0.006166	0.000415	180.574387	225010	0.995408	1894	0.008379	0.500058	0.005314	4.00E-06	88.285	27	60042	35-251	90.17	27	55207	36-251	0.080526964	711.4145705	591.6379145	0.43544951	0.333333333	1	0	1	0
PF_14	14_S74	SAMN39892846	sample	2019	Loreto	Trompeteros	Nueva Jerusalen	1631.254309	NJ 2019	0.997266928	1	Dec 2019	1285470	1285470	1278900	0.994889	175069950	752057	124531259	118762115	0	0.01719	0.010976	0.001443	142.620468	1274918	0.996886	29920	0.023395	0.500763	0.032483	0	87.035	37.5	332555	35-251	88.94	36	327865	36-251	0.01410293	3047.609888	2167.834607	0.163187047	0.106957425	1	1	1	1
PF_15	15_S86	SAMN39892847	sample	2019	Loreto	Trompeteros	Nueva Jerusalen	9.666202161	NJ 2019	0.933190463	2	Dec 2019	119548	119548	93885	0.785333	10645564	36747	5057662	4768271	0	0.027677	0.015255	0.00153	118.129705	92874	0.989232	1263	0.013453	0.500559	0.005089	8.00E-06	74.83	43	36973	35-251	73.53	40	25448	36-251	0.311713953	185.3175037	88.0435547	0.469109501	0.358255452	1	0	0	0
PF_16	16_S3	SAMN39892848	sample	2019	Loreto	Trompeteros	Nueva Jerusalen	1511.283141	NJ 2019	0.849773325	2	Dec 2019	1262302	1262302	1257356	0.996082	209369389	1094841	188995826	180867846	0	0.009674	0.007968	0.000728	169.817447	1252994	0.996531	43434	0.034544	0.500097	0.040992	0	89.96	27.5	254443	35-251	91.63	27	253060	36-251	0.005435402	3644.692993	3290.030917	0.270132084	0.17549325	1	1	1	1
PF_17	17_S15	SAMN39892849	sample	2019	Loreto	Trompeteros	Nueva Jerusalen	831.0932442	NJ 2019	0.971685413	1	Dec 2019	1180940	1180940	1175627	0.995501	207820916	1114120	198649567	189927445	1	0.007757	0.007244	0.000506	181.054748	1170694	0.995804	75491	0.064213	0.49932	0.074586	0	91.12	26.5	313293	35-251	92.64	26	311713	36-251	0.005043202	3617.737244	3458.08281	0.213037921	0.14953271	1	1	1	1
PF_18	18_S27	SAMN39892850	sample	2020	Loreto	Trompeteros	Nueva Jerusalen	105738.2345	NJ 2020	0.837094199	2	Feb 2020	142942	142942	142156	0.994501	28126672	136188	26952504	25857997	0	0.005013	0.004918	0.000581	205.201214	141408	0.994738	26180	0.184164	0.500464	0.20162	0	88.665	25	51769	35-251	90.28	25	51545	36-251	0.004326914	489.6278527	469.1879885	0.327652322	0.263759086	1	1	1	1
PF_19	19_S39	SAMN39892851	sample	2020	Loreto	Trompeteros	Nueva Jerusalen	37075.9886	NJ 2020	0.970355811	1	Feb 2020	977312	977312	974428	0.997049	186272102	903041	174494044	167762290	0	0.005785	0.005029	0.000612	195.523442	971838	0.997342	60314	0.061897	0.499925	0.072395	0	91.92	27	375108	35-251	92.92	26	372856	36-251	0.006003604	3242.616451	3037.584542	0.224541968	0.146417445	1	1	1	1
PF_20	20_S63	SAMN39892852	sample	2020	Loreto	Trompeteros	Nueva Jerusalen	29525.99634	NJ 2020	0.958478941	1	Feb 2020	514340	514340	511710	0.994887	93103816	462296	85388807	81777290	0	0.007049	0.006093	0.000715	185.984394	509330	0.995349	34154	0.066745	0.499851	0.074293	0	88.94	26	148242	35-251	90.78	26	147269	36-251	0.006563592	1620.74708	1486.444547	0.297827013	0.195223261	1	1	1	1
PF_21	21_S75	SAMN39892853	sample	2020	Loreto	Trompeteros	Nueva Jerusalen	614.3384834	NJ 2020	0.974282218	1	Feb 2020	594670	594670	584767	0.983347	103892814	522407	94517407	90846017	0	0.007494	0.006642	0.000697	178.800617	583304	0.997498	3983	0.006811	0.500298	0.009613	0	90.025	25	160059	35-251	90.85	25	149039	36-251	0.068849612	1808.561476	1645.354809	0.171708564	0.1298027	1	1	1	1
PF_22	22_S87	SAMN39892854	sample	2020	Loreto	Trompeteros	Nueva Jerusalen	31577.61923	NJ 2020	0.928373014	2	Feb 2020	411494	411494	409469	0.995079	76411876	370031	69601668	66167518	0	0.006571	0.005881	0.000705	191.475681	407608	0.995455	34537	0.084346	0.49962	0.09665	0	87.93	26	149917	35-251	90.98	25	148897	36-251	0.006803765	1330.174532	1211.622735	0.250106519	0.179646937	1	1	1	1
PF_23	23_S4	SAMN39892855	sample	2020	Loreto	Trompeteros	Nueva Jerusalen	215837.8814	NJ 2020	0.957410508	1	Feb 2020	549768	549768	546363	0.993806	98729681	526044	95079241	90832980	0	0.006113	0.005923	0.000532	188.978176	543130	0.994083	77361	0.141593	0.497296	0.175096	0	88.39	25	168221	35-251	90.56	25	166935	36-251	0.007644705	1718.681887	1655.13519	0.0758415	0.053997923	1	1	1	1
PF_24	24_S16	SAMN39892856	sample	2020	Loreto	Trompeteros	Nueva Jerusalen	71829.33222	NJ 2020	0.918104192	2	Feb 2020	320112	320112	318854	0.99607	64574757	308186	62393481	59901968	0	0.004612	0.004506	0.00057	209.204041	317702	0.996387	44646	0.14002	0.499511	0.157274	0	90.025	25	142278	35-251	91.96	25	141668	36-251	0.004287381	1124.114492	1086.142937	0.244993609	0.15576324	1	1	1	1
PF_25	25_S28	SAMN39892857	sample	2020	Loreto	Trompeteros	Nueva Jerusalen	372191.4181	NJ 2020	0.880229259	2	Feb 2020	133568	133568	132914	0.995104	26366229	129870	25800038	24645873	0	0.005004	0.004914	0.000486	207.336742	132292	0.99532	22914	0.172397	0.498653	0.203479	0	87.32	25	56996	35-251	89.59	25	56700	37-251	0.005193347	458.9821394	449.1259117	0.178099702	0.120456906	1	1	1	1
PF_26	26_S40	SAMN39892858	sample	2020	Loreto	Trompeteros	Nueva Jerusalen	181.202263	NJ 2020	0.777734826	2	Feb 2020	334332	334332	328207	0.98168	33795650	119475	16543153	15721542	0	0.020694	0.014672	0.001338	108.743755	327032	0.99642	4427	0.013488	0.500218	0.016095	3.00E-06	83.455	46	83042	35-251	83.95	45	74426	36-251	0.103754727	588.3131691	287.9824702	0.318278654	0.260643821	1	1	1	1
PF_27	27_S52	SAMN39892859	sample	2020	Loreto	Trompeteros	Nueva Jerusalen	13056.77404	NJ 2020	0.94093282	2	Feb 2020	896276	896276	891922	0.995142	157079688	789836	145382974	139483489	0	0.007501	0.005926	0.000581	179.874394	888100	0.995715	29652	0.033245	0.499782	0.041981	0	89.67	28	315194	35-251	91.26	27	312615	36-251	0.008182262	2734.436209	2530.820332	0.110779719	0.078920042	1	1	1	1
PF_28	28_S64	SAMN39892860	sample	2020	Loreto	Trompeteros	Nueva Jerusalen	35062.64178	NJ 2020	0.899075594	2	Feb 2020	807006	807006	804071	0.996363	145908809	716066	132494213	126873298	0	0.007097	0.005974	0.000639	185.305773	801594	0.996919	42801	0.05323	0.500096	0.061922	1.00E-06	89.99	27.5	237523	35-251	91.37	27	236040	36-251	0.006243606	2539.974045	2306.453355	0.250958671	0.157840083	1	1	1	1
PF_29	29_S76	SAMN39892861	sample	2020	Loreto	Trompeteros	Nueva Jerusalen	8278.02141	NJ 2020	0.916218902	2	Feb 2020	566012	566012	563741	0.995988	95006765	436904	80100505	76499755	0	0.010936	0.00735	0.001015	173.451243	561992	0.996898	18769	0.033294	0.500505	0.043502	0	87.34	31.5	197733	35-251	89.08	30	196203	36-251	0.007737707	1653.873531	1394.386021	0.137196421	0.096573209	1	1	1	1
PF_30	30_S88	SAMN39892862	sample	2020	Loreto	Trompeteros	Nueva Jerusalen	11246.45841	NJ 2020	0.827243444	2	Feb 2020	1022792	1022792	1018338	0.995645	184740481	894989	169785862	163430162	0	0.007092	0.005472	0.000648	185.816946	1014378	0.996111	43710	0.042923	0.499962	0.056476	0	90.285	28	401498	35-251	91.42	27	398005	36-251	0.008699919	3215.95406	2955.624719	0.106945036	0.07165109	1	1	1	1
PF_31	31_S5	SAMN39892863	sample	2020	Loreto	Trompeteros	Nueva Jerusalen	120082.6068	NJ 2020	0.884005591	2	Feb 2020	169424	169424	168647	0.995414	32332542	161211	30986102	29743620	0	0.005202	0.00497	0.000592	197.787374	167912	0.995642	20787	0.123257	0.499701	0.138981	0	88.2	25	60210	35-251	89.7	25	59834	37-251	0.00624481	562.8434503	539.4046827	0.213890072	0.148494289	1	1	1	1
PF_32	32_S17	SAMN39892864	sample	2020	Loreto	Trompeteros	Nueva Jerusalen	786.406898	NJ 2020	0.906382016	2	Feb 2020	510754	510754	508097	0.994798	59082001	209128	30186038	28468352	0	0.024968	0.017491	0.001863	123.017145	506586	0.997026	10399	0.020467	0.500566	0.026264	0	85.355	47	122382	35-251	85.95	45	120254	36-251	0.017388178	1028.49684	525.4772043	0.256497657	0.200415369	1	1	1	1
PF_33	33_S29	SAMN39892865	sample	2020	Loreto	Trompeteros	Nueva Jerusalen	7993.529617	NJ 2020	0.986923993	1	Feb 2020	1378946	1378946	1373358	0.995948	225838534	1035910	188347934	179510013	0	0.010454	0.007102	0.000946	168.512208	1369196	0.996969	32870	0.023934	0.500474	0.03162	0	90.21	31	478661	35-251	91.63	30	474527	36-251	0.008636592	3931.387136	3278.752441	0.163613123	0.124610592	1	1	1	1
PF_34	34_S41	SAMN39892866	sample	2020	Loreto	Trompeteros	Nueva Jerusalen	227757.3136	NJ 2020	0.961712611	1	Feb 2020	530480	530480	527989	0.995304	99565655	506505	95745829	91774023	0	0.005475	0.005245	0.000535	194.839807	525640	0.995551	64835	0.122796	0.499442	0.13882	0	90.52	25	178528	35-251	92.6	25	177687	36-251	0.004710746	1733.234485	1666.739124	0.171708564	0.124610592	1	1	1	1
PF_35	35_S53	SAMN39892867	sample	2020	Loreto	Trompeteros	Nueva Jerusalen	15366.8207	NJ 2020	0.755939544	2	Feb 2020	1068522	1068522	1063609	0.995402	171398839	862604	150726012	144373905	0	0.009588	0.006955	0.000756	164.658473	1059762	0.996383	24401	0.022942	0.500093	0.029812	0	89.26	29.5	325159	35-251	90.75	29	321967	36-251	0.009816736	2983.703351	2623.8317	0.131231359	0.093457944	1	1	1	1
PF_36	36_S65	SAMN39892868	sample	2020	Loreto	Trompeteros	Nueva Jerusalen	92.31647012	NJ 2020	0.973263916	1	Feb 2020	434896	434896	419653	0.96495	41919231	113560	14463734	13607140	0	0.037199	0.024099	0.002358	105.746224	418146	0.996409	3205	0.007637	0.500282	0.005913	0	87.88	49.5	99131	35-251	88.92	49	73914	36-251	0.254380567	729.7281051	251.7840369	0.282488283	0.241952233	1	1	1	1
PF_37	37_S77	SAMN39892869	sample	2020	Loreto	Trompeteros	Nueva Jerusalen	10754.98232	NJ 2020	0.979184653	1	Feb 2020	895516	895516	889938	0.993771	167017962	812591	154337983	144856620	0	0.00782	0.006717	0.000784	191.145755	885166	0.994638	31922	0.03587	0.500456	0.042496	0	90.475	26	367287	35-251	93.35	26	364000	36-251	0.008949405	2907.441239	2686.70873	0.12398807	0.080996885	1	1	1	1
PF_38	38_S6	SAMN39892870	sample	2020	Loreto	Trompeteros	Nueva Jerusalen	665880.9595	NJ 2020	0.990542265	1	Feb 2020	44886	44886	44429	0.989819	7332930	42708	7070504	6763146	1	0.007191	0.007028	0.000503	172.272691	43978	0.989849	7847	0.176619	0.497941	0.19189	0	74.36	26	4943	35-251	77.55	25	4886	36-251	0.011531459	127.6513187	123.0830185	0.303792075	0.224299065	1	1	1	1
PF_39	39_S18	SAMN39892871	sample	2020	Loreto	Trompeteros	Nueva Jerusalen	12.69518344	NJ 2020	0.910978866	2	Feb 2020	476336	476336	471675	0.990215	44163819	143382	18449710	17513245	0	0.022498	0.016536	0.001377	99.231353	470286	0.997055	5499	0.011658	0.500292	0.014249	2.00E-06	85.15	48	94725	35-251	85.93	47	85450	36-251	0.097915017	768.801793	321.1717295	0.415850021	0.309449637	1	0	1	0
PF_40	40_S30	SAMN39892872	sample	2020	Loreto	Trompeteros	Nueva Jerusalen	33226.8152	NJ 2020	0.931987025	2	Feb 2020	156954	156954	155604	0.991399	25097076	149623	24112095	23013836	0	0.007161	0.007003	0.000465	169.866642	154304	0.991645	24838	0.159623	0.496665	0.1856	0	83.72	25	23835	35-251	86.5	25	23667	36-251	0.007048458	436.8887806	419.7422752	0.180656157	0.109034268	1	1	1	1
PF_41	41_S42	SAMN39892873	sample	2020	Loreto	Trompeteros	Nueva Jerusalen	7250.778377	NJ 2020	0.994699928	1	Feb 2020	263976	263976	262444	0.994196	42619673	245602	40489973	38657271	1	0.008351	0.007598	0.000496	166.069253	261024	0.994589	16376	0.062398	0.499592	0.06974	0	85.365	27	35421	35-251	87.33	26	35176	37-251	0.006916801	741.9213683	704.8476456	0.210481466	0.174454829	1	1	1	1
PF_42	42_S54	SAMN39892874	sample	2020	Loreto	Trompeteros	Nueva Jerusalen	36.04909949	NJ 2020	0.882689672	2	Feb 2020	273246	273246	255801	0.936156	25650538	74627	10036177	9476060	0	0.034782	0.018703	0.001908	105.827522	254860	0.996321	1293	0.005055	0.500323	0.002908	0	87.575	47	87995	35-251	86.53	46	55607	36-251	0.368066367	446.5234224	174.709322	0.43544951	0.373831776	1	0	0	0
PF_43	43_S66	SAMN39892875	sample	2020	Loreto	Trompeteros	Nueva Jerusalen	8140.167109	NJ 2020	0.973026304	1	Feb 2020	530488	530488	528026	0.995359	96183421	461511	83242303	79889361	0	0.006161	0.006253	0.00038	183.620798	526374	0.996871	9232	0.017484	0.500496	0.018857	0	90.81	25	101222	35-251	91.8	25	100093	36-251	0.011153702	1674.356706	1449.078301	0.174691095	0.138110073	1	1	1	1
PF_44	44_S78	SAMN39892876	sample	2020	Loreto	Trompeteros	Nueva Jerusalen	442.4163977	NJ 2020	0.870894675	2	Feb 2020	433818	433818	429552	0.990166	42996366	151048	19063300	17909479	0	0.031763	0.025933	0.002393	107.888923	427444	0.995093	8738	0.020342	0.500745	0.023091	2.00E-06	81.16	50	101512	35-251	83.06	48	96495	36-251	0.049422728	748.4788232	331.8530769	0.210907542	0.160955348	1	1	1	1
PF_45	45_S90	SAMN39892877	sample	2020	Loreto	Trompeteros	Nueva Jerusalen	6.515149266	NJ 2020	0.880200733	2	Feb 2020	53506	53506	46880	0.876163	4800824	15479	2065455	1960029	0	0.025447	0.014754	0.001284	106.800751	46564	0.993259	468	0.009983	0.500149	0.005306	3.70E-05	80.93	43	20588	35-251	74.72	42	11723	36-251	0.430590635	83.57253025	35.95534859	0.572219855	0.456905504	1	0	0	0
PF_46	46_S7	SAMN39892878	sample	2020	Loreto	Trompeteros	Nueva Jerusalen	47.18404231	NJ 2020	0.817895738	2	Feb 2020	284846	284846	269812	0.947221	26139542	90478	12028993	11470685	0	0.021749	0.014287	0.001211	104.074633	268984	0.996931	2762	0.010237	0.500256	0.010864	4.00E-06	80.935	45	62838	35-251	79.59	44	52640	36-251	0.162290334	455.0359822	209.4001741	0.420536856	0.312564901	1	0	1	0
PF_47	47_S19	SAMN39892879	sample	2020	Loreto	Trompeteros	Nueva Jerusalen	14998.2995	NJ 2020	0.95426677	1	Feb 2020	211674	211674	210393	0.993948	40321270	200471	38560758	36866526	0	0.005947	0.005701	0.000543	196.405624	209266	0.994643	19731	0.093782	0.499979	0.102922	0	88.71	25.5	72236	35-251	90.8	25	71736	36-251	0.006921756	701.9108713	671.2639568	0.364294844	0.255451713	1	0	1	0
PF_48	48_S43	SAMN39892880	sample	2020	Loreto	Trompeteros	Nueva Jerusalen	9057.665	NJ 2020	0.860748263	2	Feb 2020	688642	688642	684345	0.99376	122156767	601312	111894351	106185134	0	0.008017	0.00689	0.000667	182.834804	680318	0.994116	32145	0.046972	0.500381	0.060365	0	88.94	26.5	256496	35-251	90.71	26	254260	36-251	0.008717485	2126.499556	1947.851876	0.158500213	0.120456906	1	1	1	1
PF_49	49_S55	SAMN39892881	sample	2020	Loreto	Trompeteros	Nueva Jerusalen	7307.243393	NJ 2020	0.974521991	1	Mar 2020	377102	377102	375486	0.995715	68946969	331566	61076617	58597090	0	0.006589	0.005695	0.000691	186.755098	374410	0.997134	10760	0.028656	0.500394	0.039056	0	89.735	25.5	137228	35-251	91.21	25	134825	36-251	0.017511004	1200.225764	1063.219027	0.126970601	0.088265836	1	1	1	1
PF_50	50_S67	SAMN39892882	sample	2020	Loreto	Trompeteros	Nueva Jerusalen	8704.800459	NJ 2020	0.972292398	1	Mar 2020	469950	469950	468229	0.996338	89153700	423391	79878933	76677038	0	0.00531	0.005403	0.000629	192.977781	467058	0.997499	17271	0.036886	0.500379	0.042946	0	91.52	24	148378	35-251	92.64	24	147014	36-251	0.009192737	1551.983637	1390.528906	0.199403494	0.170301142	1	1	1	1
PF_51	51_S79	SAMN39892883	sample	2020	Loreto	Trompeteros	Nueva Jerusalen	4643.006481	NJ 2020	0.983487157	1	Mar 2020	373902	373902	372356	0.995865	69012706	356713	65886039	62832053	1	0.006104	0.006077	0.000397	188.284625	371040	0.996466	12980	0.034859	0.499705	0.044503	0	88.87	25	120752	35-251	91.14	25	119663	36-251	0.009018484	1201.370111	1146.941231	0.126118449	0.094496366	1	1	1	1
PF_52	52_S91	SAMN39892884	sample	2020	Loreto	Trompeteros	Nueva Jerusalen	10482.50605	NJ 2020	0.972239185	1	Mar 2020	492766	492766	490731	0.99587	90434481	437284	80438128	77034480	0	0.006243	0.005821	0.000637	187.498973	489002	0.996477	21699	0.044218	0.50059	0.05324	0	90.455	25	154543	35-251	92.24	25	152633	36-251	0.01235902	1574.279415	1400.263348	0.178525778	0.128764278	1	1	1	1
PF_53	53_S8	SAMN39892885	sample	2020	Loreto	Trompeteros	Nueva Jerusalen	2315.456958	NJ 2020	0.978020142	1	Mar 2020	602502	602502	599736	0.995409	110181905	556863	101463011	97063701	0	0.00585	0.005959	0.000491	186.686569	597198	0.995768	30608	0.051036	0.500195	0.057305	0	90.47	24	156045	35-251	92.47	24	154738	36-251	0.008375789	1918.041692	1766.263574	0.190029825	0.141225337	1	1	1	1
PF_54	54_S20	SAMN39892886	sample	2020	Loreto	Trompeteros	Nueva Jerusalen	7415.724652	NJ 2020	0.972440836	1	Mar 2020	624022	624022	622375	0.997361	120068226	576883	110213324	106180808	0	0.00497	0.005075	0.000484	195.643622	621044	0.997861	24611	0.039544	0.500086	0.04818	0	91.965	24	202317	35-251	92.76	24	200763	36-251	0.007681015	2090.142327	1918.588633	0.166169578	0.117341641	1	1	1	1
PF_55	55_S32	SAMN39892887	sample	2020	Loreto	Trompeteros	Nueva Jerusalen	15545.69272	NJ 2020	0.976539417	1	Mar 2020	869406	869406	865817	0.995872	160505238	776756	143079342	136669295	0	0.005967	0.005826	0.000566	187.724416	862784	0.996497	22721	0.026242	0.500181	0.032286	0	91.24	24.5	288876	35-251	93.6	24	284376	36-251	0.015577618	2794.06803	2490.718809	0.161482744	0.118380062	1	1	1	1
PF_56	56_S44	SAMN39892888	sample	2020	Loreto	Trompeteros	Nueva Jerusalen	1137.072282	NJ 2020	0.996695052	1	Mar 2020	695938	695938	691934	0.994247	130043895	607940	115018439	110636731	0	0.005877	0.005438	0.00044	188.995428	690146	0.997416	6040	0.008729	0.500134	0.008989	0	92.05	26	178983	35-251	93.37	26	173706	36-251	0.029483247	2263.798329	2002.23586	0.195568811	0.156801661	1	1	1	1
PF_57	57_S56	SAMN39892889	sample	2020	Loreto	Trompeteros	Nueva Jerusalen	7870.617205	NJ 2020	0.977478925	1	Mar 2020	813596	813596	810800	0.996563	147789682	743914	136440071	130981542	0	0.006066	0.005523	0.000596	184.871343	808764	0.997489	18850	0.023249	0.500168	0.031122	0	91.885	25	267194	35-251	92.97	25	262507	36-251	0.017541562	2572.716198	2375.142676	0.127822752	0.083073728	1	1	1	1
PF_58	58_S68	SAMN39892890	sample	2020	Loreto	Trompeteros	Nueva Jerusalen	78633.76943	NJ 2020	0.982792394	1	Apr-May 2020	458162	458162	456250	0.995827	91003755	434361	86236923	82804536	0	0.004567	0.004591	0.000489	205.447268	454436	0.996024	49242	0.107928	0.499358	0.126976	0	90.795	26	190084	35-251	92.63	25	188955	36-251	0.005939479	1584.189312	1501.208512	0.179804005	0.134994808	1	1	1	1
PF_59	59_S80	SAMN39892891	sample	2020	Loreto	Trompeteros	Nueva Jerusalen	3744.761499	NJ 2020	0.976568985	1	Apr-May 2020	558734	558734	556219	0.995499	101849328	485439	89913628	86526413	0	0.007117	0.005743	0.000586	186.037895	554566	0.997028	15257	0.02743	0.500411	0.035507	0	91.165	27	178874	35-251	92.44	27	176114	36-251	0.015429856	1772.988563	1565.212429	0.12398807	0.078920042	1	1	1	1
PF_60	60_S92	SAMN39892892	sample	2020	Loreto	Trompeteros	Nueva Jerusalen	356.1776327	NJ 2020	0.976420705	1	Apr-May 2020	495344	495344	492915	0.995096	84343389	419187	74591196	71737236	0	0.008245	0.006266	0.000543	173.505867	491794	0.997726	6013	0.012199	0.500194	0.019212	0	90.05	27.5	128634	35-251	90.67	27	122361	36-251	0.048766267	1468.245957	1298.480216	0.130805283	0.083073728	1	1	1	1
PF_61	61_S9	SAMN39892893	sample	2020	Loreto	Trompeteros	Nueva Jerusalen	1747.125531	NJ 2020	0.975266163	1	Apr-May 2020	682442	682442	679358	0.995481	131657261	605964	116675748	112379137	0	0.005139	0.005062	0.000438	195.66608	677124	0.996712	15510	0.02283	0.50047	0.026804	0	92.09	25	219027	35-251	93.51	25	215766	36-251	0.014888575	2291.883732	2031.086222	0.172560716	0.125649013	1	1	1	1
PF_62	62_S21	SAMN39892894	sample	2020	Loreto	Trompeteros	Nueva Jerusalen	2468.559417	NJ 2020	0.975009209	1	Apr-May 2020	683704	683704	680793	0.995742	84006549	346735	53561085	50997834	0	0.01926	0.012923	0.001387	129.165569	678584	0.996755	13343	0.019599	0.500834	0.028357	0	85.12	41	158894	35-251	87.01	40	156148	36-251	0.017281962	1462.382261	932.3889808	0.174691095	0.127725857	1	1	1	1
PF_63	63_S33	SAMN39892895	sample	2020	Loreto	Trompeteros	Nueva Jerusalen	6794.257781	NJ 2020	0.97884359	1	Apr-May 2020	224988	224988	221478	0.984399	31109954	122217	20865625	19775650	0	0.02088	0.015109	0.001767	147.376291	220218	0.994311	6002	0.0271	0.500334	0.037658	4.00E-06	82.955	43	61859	35-251	85.02	40	60076	36-251	0.028823615	541.5606928	363.2278701	0.455475075	0.463136033	1	0	0	0
PF_64	64_S45	SAMN39892896	sample	2020	Loreto	Trompeteros	Nueva Jerusalen	3605.897712	NJ 2020	0.998486677	1	Apr-May 2020	380344	380344	378807	0.995959	69830788	346820	63363167	60862351	0	0.005952	0.006094	0.000694	185.919462	378090	0.998107	5759	0.015203	0.5005	0.016339	0	90.735	24	84424	35-251	91.93	23	83430	36-251	0.011773903	1215.611246	1103.023187	0.337452066	0.239875389	1	1	1	1
PF_65	65_S69	SAMN39892897	sample	2018	Maynas	Mazan	Urco Mira�o	1837.198975	Mazan 2018	0.996113326	1	NA	568962	568962	565948	0.994703	114895158	477864	96914020	93089067	0	0.004732	0.004552	0.000333	203.964472	564450	0.997353	8850	0.015637	0.500516	0.014727	0	93.115	26	187056	35-251	94.77	26	184070	36-251	0.015963134	2000.08979	1687.074941	0.261184491	0.212876428	1	1	1	1
PF_66	66_S81	SAMN39892898	sample	2018	Maynas	Mazan	Puerto Alegre	1151.687134	Mazan 2018	0.993278629	1	NA	859318	859318	854401	0.994278	158635048	748695	139385449	133964226	0	0.005843	0.005351	0.000589	187.687672	852200	0.997424	19237	0.022515	0.500464	0.025323	0	92.495	25	247217	35-251	93.44	25	243588	36-251	0.014679411	2761.511846	2426.415685	0.198551342	0.141225337	1	1	1	1
PF_67	67_S93	SAMN39892899	sample	2018	Maynas	Mazan	Urco Mira�o	869.4885864	Mazan 2018	0.995187663	1	NA	447058	447058	444043	0.993256	83665804	375720	71596339	68620544	0	0.00608	0.005396	0.000649	190.038496	442930	0.997493	4687	0.010555	0.500355	0.011281	0	90.625	25	137860	35-251	92.58	25	131607	36-251	0.045357609	1456.450588	1246.345879	0.251384746	0.199376947	1	1	1	1
PF_68	68_S10	SAMN39892900	sample	2018	Maynas	Mazan	Urco Mira�o	620.8156128	Mazan 2018	0.990179177	1	NA	563950	563950	559592	0.992272	106798412	496841	93583757	89873601	0	0.005186	0.005348	0.000433	192.610371	557766	0.996737	19172	0.034261	0.500307	0.035665	0	91.085	24	150624	35-251	92.74	24	149457	36-251	0.007747769	1859.141997	1629.101871	0.200681721	0.153686397	1	1	1	1
PF_69	69_S22	SAMN39892901	sample	2018	Maynas	Mazan	Lago yuracyacu	277.4189758	Mazan 2018	0.997453546	1	NA	442392	442392	440042	0.994688	80440771	406315	73669758	70860067	0	0.005555	0.005645	0.000572	185.30114	437982	0.995319	23128	0.052559	0.500145	0.055062	0	91.515	24	115291	35-251	92.3	24	114631	36-251	0.005724645	1400.309357	1282.439864	0.22539412	0.171339564	1	1	1	1
PF_70	70_S34	SAMN39892902	sample	2018	Maynas	Mazan	Libertad	107.9999542	Mazan 2018	0.987868557	1	NA	305276	305276	296381	0.970862	35276484	115053	15837393	14842861	0	0.038034	0.026786	0.003218	127.150506	294834	0.99478	2467	0.008324	0.500525	0.004846	0	87.92	50	83298	35-251	88.61	48	76943	36-251	0.076292348	614.0914614	275.6966316	0.292288027	0.234683281	1	1	1	1
PF_71	71_S46	SAMN39892903	sample	2018	Maynas	Mazan	Libertad	104.56707	Mazan 2018	0.985501939	1	NA	130410	130410	124909	0.957818	21756392	98814	18428145	17714294	0	0.008283	0.005937	0.000577	174.809179	124512	0.996822	767	0.00614	0.500372	0.004567	0	86.635	28.5	36284	35-251	86.54	28	31045	36-251	0.144388711	378.7343024	320.7963269	0.386450788	0.295950156	1	0	1	0
PF_72	72_S58	SAMN39892904	sample	2018	Maynas	Mazan	Urco Mira�o	42.09841156	Mazan 2018	0.985041879	1	NA	354478	354478	325851	0.919242	51766122	241632	42411857	40747869	0	0.014351	0.008836	0.001023	162.096466	324572	0.996075	3917	0.012021	0.500434	0.009029	0	87.165	34.5	70026	35-251	88.58	33	67454	36-251	0.036729215	901.1423449	738.3037166	0.233489561	0.159916926	1	1	1	1
PF_73	73_S70	SAMN39892905	sample	2018	Maynas	Mazan	Libertad	23.09568405	Mazan 2018	NA	NA	NA	137558	137558	118296	0.859972	13471275	41834	5385960	5031022	0	0.041069	0.031218	0.00351	128.755689	117562	0.993795	946	0.007997	0.499966	0.002895	7.00E-06	81.91	51	32688	35-251	82.47	50	30251	36-251	0.074553353	234.5073549	93.75855166	0.637409459	0.522326064	1	0	0	0
PF_74	74_S82	SAMN39892906	sample	2018	Maynas	Mazan	Puerto Alegre	10.03882599	Mazan 2018	0.965259828	1	NA	357966	357966	347138	0.969751	31158637	99175	9678328	9039062	0	0.03988	0.03257	0.002563	97.106857	345792	0.996123	2694	0.007761	0.500259	0.00589	0	87.035	52.5	94818	35-251	86.32	52	67324	36-251	0.28996604	542.4081643	168.4799025	0.385172561	0.294911734	1	0	1	0
PF_75	75_S94	SAMN39892907	sample	2016	Loreto	Nauta	Santa Emilia	5861.018517	Santa Emilia 2016	0.924221311	2	NA	887456	887456	884112	0.996232	159935231	737750	138846167	132709392	0	0.006321	0.005851	0.000578	183.525663	881358	0.996885	21090	0.023854	0.500424	0.034734	0	90.455	25	290922	35-251	91.46	25	285907	36-251	0.017238298	2784.145374	2417.027888	0.397954836	0.299065421	1	0	1	0
PF_76	76_S11	SAMN39892908	sample	2016	Loreto	Nauta	Santa Emilia	9413.583141	Santa Emilia 2016	0.968287693	1	NA	431496	431496	430013	0.996563	77443091	385943	71357929	68629640	0	0.008186	0.007061	0.000463	184.435135	428706	0.996961	21495	0.049987	0.49979	0.065189	0	88.645	28	129232	35-251	89.96	27	127804	36-251	0.011049895	1348.125877	1242.195648	0.082232637	0.070612669	1	1	1	1
PF_77	77_S23	SAMN39892909	sample	2016	Loreto	Nauta	Santa Emilia	4646.081587	Santa Emilia 2016	0.976643797	1	NA	1193798	1193798	1187873	0.995037	218116285	988266	188122972	180309027	0	0.008215	0.006352	0.000703	187.487703	1182840	0.995763	41731	0.035131	0.500509	0.042071	0	91.485	29	452856	35-251	92.85	28	449117	36-251	0.008256488	3796.958569	3274.836313	0.190455901	0.133956386	1	1	1	1
PF_78	78_S35	SAMN39892910	sample	2016	Loreto	Nauta	Santa Emilia	2046.756002	Santa Emilia 2016	0.994491881	1	NA	1365646	1365646	1355902	0.992865	164569741	698272	109365466	104189253	0	0.015501	0.010385	0.001115	126.796169	1350856	0.996278	19836	0.014629	0.500449	0.023669	1.00E-06	88.46	40.5	470478	35-251	90.42	39	450553	36-251	0.042350546	2864.822717	1903.829158	0.180230081	0.136033229	1	1	1	1
PF_79	79_S47	SAMN39892911	sample	2016	Loreto	Nauta	Santa Emilia	14550.1195	Santa Emilia 2016	0.976760813	1	NA	1047586	1047586	1043147	0.995763	190482811	881209	169728658	162382603	0	0.008537	0.00678	0.000522	186.311801	1039150	0.996168	34979	0.033532	0.500307	0.04323	0	90.545	28.5	413456	35-251	92.91	28	409416	36-251	0.009771294	3315.916285	2954.628915	0.104814657	0.057113188	1	1	1	1
PF_80	80_S59	SAMN39892912	sample	2016	Loreto	Nauta	Santa Emilia	8549.527351	Santa Emilia 2016	0.961857128	1	NA	1180354	1180354	1175287	0.995707	192454575	878909	163049723	156461834	0	0.010229	0.00759	0.000554	167.521348	1171454	0.996739	23901	0.020336	0.500394	0.029152	0	90.51	31	356639	35-251	91.81	30	353025	36-251	0.010133496	3350.240665	2838.362312	0.13421389	0.090342679	1	1	1	1
PF_81	81_S71	SAMN39892913	sample	2016	Loreto	Nauta	Santa Emilia	6551.388528	Santa Emilia 2016	0.989686703	1	NA	885224	885224	878064	0.991912	132585447	564266	100741841	96117136	0	0.013016	0.008419	0.000845	155.226465	875174	0.996709	17434	0.019855	0.500495	0.027108	0	87.55	34.5	256500	35-251	89.93	33	253573	36-251	0.011411306	2308.041553	1753.709479	0.132509587	0.092419522	1	1	1	1
PF_82	82_S83	SAMN39892914	sample	2016	Loreto	Nauta	Santa Emilia	4869.152066	Santa Emilia 2016	0.994787941	1	NA	665112	665112	662422	0.995956	98302420	422514	75542505	72579957	0	0.012445	0.008317	0.000982	153.050548	660658	0.997337	12288	0.01855	0.500556	0.02692	2.00E-06	87.665	34.5	204844	35-251	88.85	33	201402	36-251	0.016803031	1711.244147	1315.040561	0.154239455	0.091381101	1	1	1	1
PF_83	83_S95	SAMN39892915	sample	2016	Loreto	Nauta	Santa Emilia	5176.995063	Santa Emilia 2016	0.99542193	1	NA	621500	621500	619136	0.996196	106595355	490867	90454600	86693213	0	0.009763	0.006897	0.000709	176.195117	617236	0.996931	17504	0.028272	0.500375	0.036814	0	88.75	30.5	208249	35-251	90.21	30	205918	36-251	0.011193331	1855.607189	1574.629646	0.114614401	0.075804777	1	1	1	1
PF_84	84_S12	SAMN39892916	sample	2016	Loreto	Nauta	Santa Emilia	10864.65607	Santa Emilia 2016	0.967715882	1	NA	580660	580660	578140	0.99566	103214648	498097	93079811	89377525	0	0.008545	0.00712	0.000423	181.63279	575950	0.996212	16654	0.028806	0.500232	0.036735	0	89.435	28	192696	35-251	91.22	28	191089	36-251	0.008339561	1796.755993	1620.329202	0.120579463	0.082035306	1	1	1	1
PF_85	85_S24	SAMN39892917	sample	2015	Loreto	Nauta	Santa Emilia	12334.2758	Santa Emilia 2016	0.99078007	1	NA	893924	893924	890355	0.996007	171130476	842305	161861654	156026057	0	0.005079	0.004847	0.000363	195.618794	887590	0.996894	34343	0.038572	0.500104	0.053373	0	92.525	26	330958	35-251	93.87	26	326401	36-251	0.013769119	2979.0317	2817.68046	0.120579463	0.090342679	1	1	1	1
PF_86	86_S36	SAMN39892918	sample	2016	Loreto	Nauta	Santa Emilia	8684.31012	Santa Emilia 2016	0.986883608	1	NA	747482	747482	745037	0.996729	144564048	691065	133612005	128568454	0	0.005087	0.005065	0.000507	195.923442	743276	0.997636	17453	0.023426	0.500238	0.025111	0	92.33	25	222768	35-251	93.5	24	220628	36-251	0.009606407	2516.564505	2325.911829	0.201533873	0.148494289	1	1	1	1
PF_87	87_S48	SAMN39892919	sample	2018	Datem del Maranon	Andoas	Huagramona�	4986.465309	Andoas 2018	0.989504124	1	NA	751792	751792	748032	0.994999	109136320	453806	79032683	75399136	0	0.013166	0.008689	0.000945	150.544129	745054	0.996019	16546	0.022119	0.500545	0.029777	0	86.975	35	196044	35-251	88.38	34	193263	36-251	0.014185591	1899.840195	1375.797424	0.201533873	0.147455867	1	1	1	1
PF_88	88_S60	SAMN39892920	sample	2018	Datem del Maranon	Andoas	Huagramona�	242.8671649	Andoas 2018	0.982428236	1	NA	388320	388320	385002	0.991456	43650912	161141	23716216	22428821	0	0.024095	0.016556	0.002328	121.678361	383502	0.996104	9790	0.025428	0.500904	0.035919	0	77.8	46	76236	35-251	79.69	44	73882	36-251	0.030877801	759.8731308	412.8508312	0.28376651	0.226375909	1	1	1	1
PF_89	89_S84	SAMN39892921	sample	2018	Datem del Maranon	Andoas	Huagramona�	4060.066774	Andoas 2018	0.991339256	1	NA	738314	738314	734309	0.994575	127614492	579861	106926811	102207334	0	0.008766	0.006333	0.00066	177.460488	731792	0.996572	21939	0.029877	0.500472	0.037809	0	88.86	29.5	245855	35-251	90.97	29	243906	36-251	0.007927437	2221.50739	1861.377161	0.141883255	0.096573209	1	1	1	1
PF_90	90_S96	SAMN39892922	sample	2018	Datem del Maranon	Andoas	Andoas Nuevo	3499.637461	Andoas 2018	0.990205288	1	NA	446708	446708	441292	0.987876	72023186	344409	60846845	58383313	0	0.011257	0.007691	0.000671	165.256646	439976	0.997018	3500	0.007931	0.500111	0.00773	2.00E-06	89.9	29.5	104238	35-251	91.13	29	96957	36-251	0.069849767	1253.776412	1059.219166	0.252662974	0.188992731	1	1	1	1
[truncated: 124 more columns]
