# Supplementary material for: Genomic surveillance of malaria parasites in an indigenous community in the Peruvian Amazon
Source: Sci Rep. 2024 Jul 15;14:16291. doi: 10.1038/s41598-024-66925-x (PMC11250820; doi:10.1038/s41598-024-66925-x)
Supplement: Supplementary file 4 — Supplementary Tables. [file 41598_2024_66925_MOESM4_ESM.xlsx]

## Sheet: TableS1
Supplementary Table S1. Number of samples used in the AmpliSeq assays by place and specie. ACD: active case detection, PCD: passive case detection.
Place, year and method of collection, number of samples included in each assay and that passed the quality filters are shown.
P. vivax					P. falciparum
Place	Year of collection	Method of collection	N° simples after filters/N° samples		Place	Year of collection	Method of collection	N° simples after filters/N° samples
Nueva Jerusalen (NJ)			68/70		Nueva Jerusalen (NJ)			58/64
ACD 1 – 2019	2019	ACD	13/13		2019-11-01	2019	ACD	7/9
ACD 2 – 2019			19/21		Dec 2019		PCD	7/8
ACD 3 – 2019			16/16		2020-02-01	2020		29/31
PCD 2020	2020	PCD	20/20		2020-03-01			9/9
Mazan	2018	Census	13/16		Abr- May 2020			6/7
Yavari	2018	PCD	20/36		Mazan	2018	Census	9/10
			101/122		Santa Emilia	2016	ACD & PCD	12/12
					Andoas	2018	ACD	4/4
								83/90		90

## Sheet: TableS2
Supplementary Table S2. Primers, PCR conditions and Master Mix for pfhrp2/3 genotyping.
		pfhrp2	pfhrp3
	Primers
	Forward	GATTATTACACGAAACTCAAGC	AAATAAGAGATTATTACACGAAAG
	Reverse	AATAAATTTAATGGCGTAGGC	TGGTGTAAGTGATGCGTAGT
	PCR conditions
	Initial denaturation	95°C x 4 min
	Denaturation	95°C x 50 s
	Hybridation	56.3°C x 30 s	54°C x 30 s
	Extension	72°C x 1 min
	N° of cycles	35
	Final extension	72° x 10 min
	Master mix (final concentration)
	Reaction Buffer	1X
	MgCl2	1.5 mM
	dNTPs	0.2 mM
	Enzyme	1U of Taq AccuStart II (Quantabio)
	Primers	0.2 uM	0.32 uM
	DNA	3ul
	Total volume	25 ul

## Sheet: TableS3
Supplementary Table S3. Proportion of polyclonal infections by groups. Fws statistics were used as a proxy of complexity of infections. Biallelic SNPs were considered for the calculation
P. vivax			P. falciparum
Group	n (%)		Group	n (%)
NJ ACD 2019	17 (35.4 %)		NJ 2019	3 (21.4 %)
ACD 1 - 2019	6 (46.1 %)		2019-11-01	1 (14.3 %)
ACD 2 - 2019	6 (31.6 %)		2019-12-01	2 (28.6 %)
ACD 3 - 2019	5 (31.3 %)		NJ 2020	17 (38.6 %)
NJ PCD 2020	7 (35 %)		2020-02-01	17 (58.6 %)
Mazan 2018	5 (38.5 %)		2020-03-01	0 (0 %)
Yavari 2018	2 (10 %)		Apr-May 2020	0 (0 %)
Total	31 (30.7 %)		Mazan 2018	0 (0 %)
			Santa Emilia 2016	1 (8.3 %)
			Andoas 2018	0 (0 %)
			Total	20 (24.1 %)

## Sheet: TableS4
Supplementary Table S4. Number of samples per month of collection in the P. falciparum genetic clusters in Nueva Jerusalen.
	Cluster 1	Cluster 2	Cluster 3	Not Clustered	Total
Nov 2019	3	0	2	2	7
Dec 2020	3	0	0	4	7
Feb 2020	1	23	5	0	29
Mar 2020	0	0	8	1	9
Abr-May 2020	1	0	3	2	6
Total	8	23	18	9

## Sheet: TableS5
Supplementary Table S5. Mutational and haplotypic frequencies for drug resistant genes in P. falciparum.
	NJ Cluster 1	NJ Cluster 2	NJ Cluster 3	NJ Not Clustered	Mazán 2018	Santa Emilia 2016	Andoas 2018	Total
	(n = 8)	(n = 23)	(n = 18)	(n = 9)	(n = 9)	(n = 12)	(n = 4)	(n = 83)
pfdhfr
C50R
C50R	8 (100%)	5 (21.7%)	17 (94.4%)	9 (100%)	9 (100%)	12 (100%)	4 (100%)	64 (77.1%)
Mixed	0 (0%)	17 (73.9%)	1 (5.6%)	0 (0%)	0 (0%)	0 (0%)	0 (0%)	18 (21.7%)
C50 - wt	0 (0%)	1 (4.3%)	0 (0%)	0 (0%)	0 (0%)	0 (0%)	0 (0%)	1 (1.2%)
N51I
N51I	8 (100%)	5 (21.7%)	18 (100%)	9 (100%)	9 (100%)	12 (100%)	4 (100%)	65 (78.3%)
Mixed	0 (0%)	17 (73.9%)	0 (0%)	0 (0%)	0 (0%)	0 (0%)	0 (0%)	17 (20.5%)
wt	0 (0%)	1 (4.3%)	0 (0%)	0 (0%)	0 (0%)	0 (0%)	0 (0%)	1 (1.2%)
C59R
C59 - wt	8 (100%)	23 (100%)	18 (100%)	9 (100%)	9 (100%)	12 (100%)	4 (100%)	83 (100%)
S108N
S108N	8 (100%)	23 (100%)	18 (100%)	9 (100%)	9 (100%)	12 (100%)	4 (100%)	83 (100%)
I164L
I164 - wt	8 (100%)	23 (100%)	18 (100%)	9 (100%)	9 (100%)	12 (100%)	4 (100%)	83 (100%)
Haplotype
RICNI	8 (100%)	5 (21.7%)	17 (94.4%)	9 (100%)	9 (100%)	12 (100%)	4 (100%)	64 (77.1%)
CNCNI	0 (0%)	1 (4.3%)	0 (0%)	0 (0%)	0 (0%)	0 (0%)	0 (0%)	1 (1.4%)
Mixed	0 (0%)	17 (73.9%)	1 (5.6%)	0 (0%)	0 (0%)	0 (0%)	0 (0%)	18 (21.7%)
pfdhps
S436A
S436 - wt	8 (100%)	23 (100%)	18 (100%)	9 (100%)	9 (100%)	11 (91.7%)	4 (100%)	83 (100%)
Missing	0 (0%)	0 (0%)	0 (0%)	0 (0%)	0 (0%)	1 (8.3%)	0 (0%)	1 (1.2%)
A437G
A437G	1 (12.5%)	0 (0%)	18 (100%)	6 (66.7%)	9 (100%)	11 (91.7%)	2 (50%)	47 (56.6%)
A437 - wt	4 (50%)	12 (52.2%)	0 (0%)	2 (22.2%)	0 (0%)	0 (0%)	2 (50%)	20 (24.1%)
Mixed	3 (37.5%)	11 (47.8%)	0 (0%)	1 (11.1%)	0 (0%)	0 (0%)	0 (0%)	15 (18.1%)
Missing	0 (0%)	0 (0%)	0 (0%)	0 (0%)	0 (0%)	1 (8.3%)	0 (0%)	1 (1.2%)
K540E
K540E	0 (0%)	0 (0%)	14 (77.8%)	6 (66.7%)	5 (55.6%)	12 (100%)	2 (50%)	39 (47 %)
wt	5 (62.5%)	17 (73.9%)	0 (0%)	2 (22.2%)	0 (0%)	0 (0%)	2 (50%)	26 (31.3%)
Mixed	3 (37.5%)	6 (26.1%)	0 (0%)	1 (11.1%)	1 (11.1%)	0 (0%)	0 (0%)	11 (13.3%)
Missing	0 (0%)	0 (0%)	4 (22.2%)	0 (0%)	3 (33.3%)	0 (0%)	0 (0%)	7 (8.4%)
A581G
A581G	0 (0%)	0 (0%)	18 (100%)	6 (66.7%)	8 (88.9%)	12 (100%)	2 (50%)	46 (55.4%)
A581 - wt	5 (62.5%)	15 (65.2%)	0 (0%)	2 (22.2%)	0 (0%)	0 (0%)	2 (50%)	24 (28.9%)
Mixed	3 (37.5%)	8 (34.8%)	0 (0%)	1 (11.1%)	1 (11.1%)	0 (0%)	0 (0%)	13 (15.7%)
A613S
A613 - wt	8 (100%)	23 (100%)	18 (100%)	9 (100%)	9 (100%)	12 (100%)	4 (100%)	83 (100%)
Haplotype
SGEGA	0 (0%)	0 (0%)	14 (77.8%)	6 (66.7%)	5 (5.6%)	11 (91.7%)	2 (50%)	38 (45.8%)
SAKAA	4 (50%)	12 (52.2%)	0 (0%)	2 (22.2%)	0 (0%)	0 (0%)	2 (50%)	20 (24.1%)
Mixed	4 (50%)	11 (47.8%)	0 (0%)	1 (11.1%)	1 (11.1%)	0 (0%)	0 (0%)	17 (20.5%)
Incomplete	0 (0%)	0 (0%)	4 (22.2%)	0 (0%)	3 (44.4%)	1 (8.3%)	0 (0%)	8 (9.6%)
pfmdr1
N86Y
N86 - wt	8 (100%)	23 (100%)	18 (100%)	9 (100%)	9 (100%)	12 (100%)	4 (100%)	83 (100%)
D144G
D144 - wt	8 (100%)	23 (100%)	18 (100%)	9 (100%)	9 (100%)	12 (100%)	4 (100%)	83 (100%)
Y184F
Y184F	7 (87.5%)	21 (91.3%)	18 (100%)	7 (77.8%)	8 (88.9%)	12 (100%)	4 (100%)	77 (92.8%)
Missing	1 (12.5%)	2 (8.7%)	0 (0%)	2 (22.2%)	1 (11.1%)	0 (0%)	0 (0%)	6 (7.2%)
S1034C
S1034C	8 (100%)	23 (100%)	18 (100%)	9 (100%)	9 (100%)	12 (100%)	4 (100%)	83 (100%)
N1042D
N1042D	8 (100%)	22 (95.7%)	18 (100%)	9 (100%)	8 (88.9%)	11 (91.7%)	4 (100%)	80 (96.4%)
Mixed	0 (0%)	1 (4.3%)	0 (0%)	0 (0%)	1 (11.1%)	1 (8.3%)	0 (0%)	3 (3.6%)
D1246Y
D1246Y	8 (100%)	23 (100%)	18 (100%)	9 (100%)	9 (100%)	12 (100%)	4 (100%)	83 (100%)
Haplotype
NDFDY	7 (87.5%)	20 (87%)	18 (100%)	7 (77.8%)	7 (77.8%)	11 (91.7%)	4 (100%)	74 (89.2%)
Mixed	0 (0%)	1 (4.3%)	0 (0%)	0 (0%)	1 (11.1%)	1 (8.3%)	0 (0%)	3 (3.6%)
Incomplete	1 (12.5%)	2 (8.7%)	0 (0%)	2 (22.2%)	1 (11.1%)	0 (0%)	0 (0%)	6 (7.2%)
pfcrt
C72S
C72S	3 (37.5%)	12 (52.2%)	14 (77.8%)	4 (44.4%)	6 (66.7%)	12 (100%)	3 (75%)	54 (65.1%)
Missing	5 (62.5%)	11 (47.8%)	4 (22.2%)	5 (55.6%)	3 (33.3%)	0 (0%)	1 (25%)	29 (34.9%)
V73
wt	3 (37.5%)	12 (52.2%)	14 (77.8%)	4 (44.4%)	6 (66.7%)	12 (100%)	3 (75%)	54 (65.1%)
Missing	5 (62.5%)	11 (47.8%)	4 (22.2%)	5 (55.6%)	3 (33.3%)	0 (0%)	1 (25%)	29 (34.9%)
M74I
wt	3 (37.5%)	12 (52.2%)	14 (77.8%)	4 (44.4%)	6 (66.7%)	12 (100%)	3 (75%)	54 (65.1%)
Missing	5 (62.5%)	11 (47.8%)	4 (22.2%)	5 (55.6%)	3 (33.3%)	0 (0%)	1 (25%)	29 (34.9%)
N75D
wt	3 (37.5%)	12 (52.2%)	14 (77.8%)	4 (44.4%)	6 (66.7%)	12 (100%)	3 (75%)	54 (65.1%)
Missing	5 (62.5%)	11 (47.8%)	4 (22.2%)	5 (55.6%)	3 (33.3%)	0 (0%)	1 (25%)	29 (34.9%)
K76T
K76T	3 (37.5%)	12 (52.2%)	14 (77.8%)	4 (44.4%)	6 (66.7%)	12 (100%)	3 (75%)	54 (65.1%)
Missing	5 (62.5%)	11 (47.8%)	4 (22.2%)	5 (55.6%)	3 (33.3%)	0 (0%)	1 (25%)	29 (34.9%)
I356V
I356V	3 (37.5%)	12 (52.2%)	14 (77.8%)	4 (44.4%)	6 (66.7%)	12 (100%)	3 (75%)	54 (65.1%)
Missing	5 (62.5%)	11 (47.8%)	4 (22.2%)	5 (55.6%)	3 (33.3%)	0 (0%)	1 (25%)	29 (34.9%)
Haplotype
SVMNT	3 (37.5%)	12 (52.2%)	14 (77.8%)	4 (44.4%)	6 (66.7%)	12 (100%)	3 (75%)	54 (65.1%)
Missing	5 (62.5%)	11 (47.8%)	4 (22.2%)	5 (55.6%)	3 (33.3%)	0 (0%)	1 (25%)	29 (34.9%)
pfk13
K189T
K189 - wt	2 (25%)	0 (0%)	17 (94.4%)	5 (55.6%)	1 (11.1%)	9 (75%)	0 (0%)	34 (41%)
K189T	5 (62.5%)	23 (100%)	0 (0%)	3 (33.3%)	8 (88.9%)	2 (16.7%)	4 (100%)	45 (54.2%)
Mixed	1 (12.5%)	0 (0%)	0 (0%)	1 (11.1%)	0 (0%)	0 (0%)	0 (0%)	2 (2.4%)
Missing	0 (0%)	0 (0%)	1 (5.6%)	0 (0%)	0 (0%)	1 (8.3%)	0 (0%)	2 (2.4%)
V445A
V445 – wt	8 (100%)	23 (100%)	18 (100%)	9 (100%)	9 (100%)	12 (100%)	4 (100%)	83 (100%)
R539T
R539 – wt	8 (100%)	23 (100%)	18 (100%)	9 (100%)	9 (100%)	12 (100%)	4 (100%)	83 (100%)
I543T
I543 – wt	8 (100%)	23 (100%)	18 (100%)	9 (100%)	9 (100%)	12 (100%)	4 (100%)	83 (100%)
C580Y
C580 - wt	8 (100%)	22 (95.7%)	18 (100%)	8 (88.9%)	9 (100%)	12 (100%)	4 (100%)	81 (97.6%)
Missing	0 (0%)	1 (4.3%)	0 (0%)	1 (11.1%)	0 (0%)	0 (0%)	0 (0%)	2 (2.4%)
V581I
V581 - wt	8 (100%)	22 (95.7%)	18 (100%)	8 (88.9%)	9 (100%)	12 (100%)	4 (100%)	81 (97.6%)
Missing	0 (0%)	1 (4.3%)	0 (0%)	1 (11.1%)	0 (0%)	0 (0%)	0 (0%)	2 (2.4%)
Coronin
V62M
V62 - wt	8 (100%)	10 (43.5%)	18 (100%)	8 (88.9%)	9 (100%)	12 (100%)	4 (100%)	69 (83.1%)
V62M	0 (0%)	1 (4.3%)	0 (0%)	1 (11.1%)	0 (0%)	0 (0%)	0 (0%)	2 (2.4%)
Mixed	0 (0%)	12 (52.2%)	0 (0%)	0 (0%)	0 (0%)	0 (0%)	0 (0%)	12 (14.5%)
V424I
V424 - wt	8 (100%)	23 (100%)	0 (0%)	2 (22.2%)	1 (11.1%)	11 (91.7%)	3 (75%)	50 (55.6%)
V424I	0 (0%)	0 (0%)	18 (100%)	6 (66.7%)	8 (88.9%)	1 (8.3%)	1 (25%)	35 (38.9%)
Mixed	0 (0%)	0 (0%)	0 (0%)	1 (11.1%)	0 (0%)	0 (0%)	0 (0%)	4 (4.4%)
ubp1
Haplotype
R1133S + E1011K	7 (87.5%)	0 (0%)	17 (94.4%)	1 (11.1%)	0 (0%)	6 (50%)	0 (0%)	31 (37.3%)
Q107L y/o K1193T	0 (0%)	23 (100%)	0 (0%)	5 (55.6%)	0 (0%)	0 (0%)	2 (50%)	30 (36.1%)
R1133S + E1011K + K764N + K774N	0 (0%)	0 (0%)	0 (0%)	1 (11.1%)	8 (88.9%)	4 (33.3%)	2 (50%)	15 (18.1%)
Mixed	0 (0%)	0 (0%)	0 (0%)	1 (11.1%)	1 (11.1%)	1 (8.3%)	0 (0%)	3 (3.6%)
Incomplete	1 (12.5%)	0 (0%)	1 (5.6%)	1 (11.1%)	0 (0%)	1 (8.3%)	0 (0%)	4 (4.8%)

## Sheet: TableS6
Supplementary Table S6. Mutational and haplotypic frequencies for putative drug resistant genes in P. vivax.
	NJ 2019	NJ 2020	Mazan 2018	Yavari 2018	Total
	(n = 48)	(n = 20)	(n = 13)	(n = 20)	(n = 101)
pvdhfr
F57L/I
F57 - wt	48 (100%)	20 (100%)	13 (100%)	20 (100%)	101 (100%)
S58R/K
S58R	41 (85.4%)	14 (70%)	6 (46.2%)	0 (0%)	61 (60.4%)
S58K	2 (4.2%)	2 (10%)	4 (30.8%)	20 (100%)	28 (27.7%)
S58 - wt	2 (4.2%)	0 (0%)	1 (7.7%)	0 (0%)	3 (3%)
Mixed	3 (6.2%)	4 (20%)	2 (15.4%)	0 (0%)	9 (8.9%)
T61M
T61 - wt	48 (100%)	20 (100%)	13 (100%)	20 (100%)	101 (100%)
S117N
S117 - wt	45 (93.8%)	19 (95%)	11 (84.6%)	14 (70%)	89 (88.1%)
S117N	2 (4.2%)	0 (0%)	0 (0%)	0 (0%)	2 (2%)
Mixed	1 (2.1%)	1 (5%)	2 (15.4%)	0 (0%)	4 (4%)
Missing	0 (0%)	0 (0%)	0 (0%)	6 (30%)	6 (5.9%)
I173L
I173 - wt	39 (81.3%)	17 (85%)	12 (92.3%)	20 (100%)	88 (87.1%)
I173L	5 (10.4%)	1 (5%)	0 (0%)	0 (0%)	6 (5.9%)
Mixed	4 (8.3%)	2 (10%)	0 (0%)	0 (0%)	6 (5.9%)
Missing	0 (0%)	0 (0%)	1 (7.7%)	0 (0%)	1 (1%)
Haplotype
FRTS	41 (85.4%)	14 (70%)	6 (46.2%)	0 (0%)	61 (60.4%)
FKTS	2 (4.2%)	2 (10%)	4 (30.8%)	14 (70%)	22 (21.8%)
FSTN	2 (4.2%)	0 (0%)	0 (0%)	0 (0%)	2 (2%)
Mixed	3 (6.3%)	4 (20%)	3 (23.1%)	0 (0%)	10 (9.9%)
Incomplete	0 (0%)	0 (0%)	0 (0%)	6 (30%)	6 (5.9%)
pvdhps
A383G
A383 - wt	23 (47.9%)	11 (55%)	5 (38.5%)	20 (100%)	59 (58.4%)
A383G	16 (33.3%)	7 (35%)	7 (53.8%)	0 (0%)	30 (29.7%)
Mixed	9 (18.8%)	2 (10%)	1 (7.7%)	0 (0%)	12 (11.9%)
A553G
wt	48 (100%)	20 (100%)	13 (100%)	20 (100%)	101 (100%)
Haplotype
AA	23 (47.9%)	11 (55%)	5 (38.5%)	20 (100%)	59 (58.4%)
GA	16 (33.3%)	7 (35%)	7 (53.8%)	0 (0%)	30 (29.7%)
Mixed	9 (18.8%)	2 (10%)	1 (7.7%)	0 (0%)	12 (11.9%)
pvmdr1
M908L
M908L	48 (100%)	20 (100%)	9 (69.2%)	0 (0%)	77 (76.2%)
M908 - wt	0 (0%)	0 (0%)	2 (15.4%)	18 (90%)	20 (19.8%)
Mixed	0 (0%)	0 (0%)	2 (15.4%)	1 (5%)	3 (3%)
Missing	0 (0%)	0 (0%)	0 (0%)	1 (5%)	1 (1%)
T958M
T958M	45 (93.8%)	20 (100%)	13 (100%)	20 (100%)	98 (97%)
T958 - wt	1 (2.1%)	0 (0%)	0 (0%)	0 (0%)	1 (1%)
Mixed	2 (4.2%)	0 (0%)	0 (0%)	0 (0%)	2 (2%)
Y976F
wt	38 (79.2%)	18 (90%)	13 (100%)	19 (95%)	88 (87.1%)
Y976F	3 (6.2%)	0 (0%)	0 (0%)	0 (0%)	3 (3%)
Mixed	7 (14.6%)	2 (10%)	0 (0%)	0 (0%)	9 (8.9%)
Missing	0 (0%)	0 (0%)	0 (0%)	1 (5%)	1 (1%)
F1070L
F1070 - wt	48 (100%)	20 (100%)	13 (100%)	20 (100%)	101 (100%)
F1076L
F1076 - wt	40 (83.3%)	19 (95%)	13 (100%)	20 (100%)	92 (91.1%)
F1076L	3 (6.2%)	0 (0%)	0 (0%)	0 (0%)	3 (3%)
Mixed	5 (10.4%)	1 (5%)	0 (0%)	0 (0%)	6 (5.9%)
Haplotype
LMYFF	37 (77.1%)	18 (90%)	9 (69.2%)	0 (0%)	64 (63.4%)
LMFFL	3 (6.2%)	0 (0%)	0 (0%)	0 (0%)	3 (3%)
LTYFF	1 (2.1%)	0 (0%)	0 (0%)	0 (0%)	1 (1%)
MMYFF	0 (0%)	0 (0%)	2 (15.4%)	18 (90%)	20 (19.8%)
Mixed	7 (14.6%)	2 (10%)	2 (15.4%)	1 (5%)	12 (11.9%)
Incomplete	0 (0%)	0 (0%)	0 (0%)	1 (5%)	1 (1%)

## Sheet: TableS7
Supplementary Table S7. Proportion of presence or deletion of pfhrp2/3 genes and genotypes by PCR and AmpliSeq assay.
	NJ Cluster 1	NJ Cluster 2	NJ Cluster 3	NJ Not Clustered	Mazan 2018	Santa Emilia 2016	Andoas 2018	Total
	(n = 8)	(n = 23)	(n = 18)	(n = 9)	(n = 9)	(n = 12)	(n = 4)	(n = 83)
pfhrp2 - AmpliSeq
Deletion	1 (12.5%)	12 (52.2%)	18 (100%)	6 (66.7%)	8 (88.9%)	5 (41.7%)	1 (25%)	51 (61.4%)
Presence	0 (0%)	0 (0%)	0 (0%)	1 (11.1%)	0 (0%)	0 (0%)	0 (0%)	1 (1.2%)
Inconclusive	7 (87.5%)	11 (47.8%)	0 (0%)	2 (22.2%)	1 (11.1%)	7 (58.3%)	3 (75%)	31 (37.3%)
pfhrp2 - PCR
Deletion	1 (12.5%)	4 (17.4%)	17 (94.4%)	7 (77.8%)	9 (100%)	2 (16.7%)	1 (25%)	41 (49.6%)
Presence	7 (87.5%)	19 (82.6%)	1 (5.6%)	2 (22.2%)	0 (0%)	10 (83.3%)	3 (75%)	42 (50.4%)
pfhrp3 - AmpliSeq
Deletion	0 (0%)	0 (0%)	0 (0%)	3 (33.3%)	6 (66.7%)	1 (8.3%)	1 (25%)	11 (13.2%)
Presence	8 (100%)	23 (100%)	18 (100%)	5 (55.6%)	0 (0%)	11 (91.7%)	3 (75%)	68 (81.9%)
Inconclusive	0 (0%)	0 (0%)	0 (0%)	1 (11.1%)	3 (33.3%)	0 (0%)	0 (0%)	4 (4.8%)
pfhrp3 - PCR
Deletion	1 (12.5%)	5 (21.7%)	3 (16.7%)	7 (77.8%)	9 (100%)	0 (0%)	2 (50%)	27 (32.5%)
Presence	7 (87.5%)	18 (78.3%)	15 (83.3%)	2 (22.2%)	0 (0%)	12 (100%)	2 (50%)	56 (67.5%)
pfhrp2/3 genotype - PCR
HRP2 - / HRP3 -	1 (12.5%)	4 (17.4%)	3 (16.7%)	5 (55.6%)	9 (100%)	0 (0%)	1 (25%)	23 (27.7%)
HRP2 - / HRP3 +	0 (0%)	0 (0%)	14 (77.8%)	2 (22.2%)	0 (0%)	2 (16.7%)	0 (0%)	18 (21.7%)
HRP2 + / HRP3 -	0 (0%)	1 (4.3%)	0 (0%)	2 (22.2%)	0 (0%)	0 (0%)	1 (25%)	4 (4.8%)
HRP2 + / HRP3 +	7 (87.5%)	18 (78.3%)	1 (5.6%)	0 (0%)	0 (0%)	10 (83.3%)	2 (50%)	38 (45.8%)
